# Supplementary material for: A risk score combining co-expression modules related to myeloid cells and alternative splicing associates with response to PD-1/PD-L1 blockade in non-small cell lung cancer
Source: Front Immunol. 2023 Jul 10;14:1178193. doi: 10.3389/fimmu.2023.1178193 (PMC10363729; doi:10.3389/fimmu.2023.1178193)
Supplement: Supplementary file 2 [file Table_1.xlsx]

## Sheet: Table S1
Supplementary Table 1. Clinical information of patients with NSCLC in two public RNA-seq cohorts
Cohort	Sample_ID	Age	Sex	Histology	Treatment	Drug	Best_response	Responsiveness	PFS (months)	PFS_event	Mutation_burden	PD-L1_expression
GSE135222	NSCLC378	54	F	N/A	PD-(L)1 blockade	N/A	N/A	Responder	13.7333	0	117	N/A
GSE135222	NSCLC1104	73	M	N/A	PD-(L)1 blockade	N/A	N/A	Non-responder	0.966667	1	1100	N/A
GSE135222	NSCLC947	81	M	N/A	PD-(L)1 blockade	N/A	N/A	Responder	20.6	0	401	N/A
GSE135222	NSCLC990	68	M	N/A	PD-(L)1 blockade	N/A	N/A	Non-responder	3.16667	1	43	N/A
GSE135222	NSCLC1203	66	M	N/A	PD-(L)1 blockade	N/A	N/A	Non-responder	0.833333	1	137	N/A
GSE135222	NSCLC1327	59	M	N/A	PD-(L)1 blockade	N/A	N/A	Responder	6.83333	0	441	N/A
GSE135222	NSCLC1401	65	F	N/A	PD-(L)1 blockade	N/A	N/A	Non-responder	0.933333	1	42	N/A
GSE135222	NSCLC1155	61	M	N/A	PD-(L)1 blockade	N/A	N/A	Non-responder	1.13333	1	273	N/A
GSE135222	NSCLC573	64	M	N/A	PD-(L)1 blockade	N/A	N/A	Non-responder	1.5	1	366	N/A
GSE135222	NSCLC825	57	F	N/A	PD-(L)1 blockade	N/A	N/A	Non-responder	1.43333	1	194	N/A
GSE135222	NSCLC1528	68	M	N/A	PD-(L)1 blockade	N/A	N/A	Responder	9.3	0	146	N/A
GSE135222	NSCLC1508	56	M	N/A	PD-(L)1 blockade	N/A	N/A	Non-responder	2.16667	1	18	N/A
GSE135222	NSCLC1708	69	M	N/A	PD-(L)1 blockade	N/A	N/A	Responder	5.6	1	266	N/A
GSE135222	NSCLC1352	44	M	N/A	PD-(L)1 blockade	N/A	N/A	Responder	8.33333	0	1391	N/A
GSE135222	NSCLC1066	70	F	N/A	PD-(L)1 blockade	N/A	N/A	Non-responder	0.766667	1	42	N/A
GSE135222	NSCLC1017	38	M	N/A	PD-(L)1 blockade	N/A	N/A	Non-responder	1.26667	1	82	N/A
GSE135222	NSCLC1358	65	M	N/A	PD-(L)1 blockade	N/A	N/A	Responder	8.56667	1	328	N/A
GSE135222	NSCLC1510	51	M	N/A	PD-(L)1 blockade	N/A	N/A	Responder	10.8	0	273	N/A
GSE135222	NSCLC1164	62	M	N/A	PD-(L)1 blockade	N/A	N/A	Non-responder	0.366667	1	175	N/A
GSE135222	NSCLC1412	59	M	N/A	PD-(L)1 blockade	N/A	N/A	Non-responder	0.1	1	202	N/A
GSE135222	NSCLC1145	60	M	N/A	PD-(L)1 blockade	N/A	N/A	Non-responder	2.43333	1	178	N/A
GSE135222	NSCLC1425	61	M	N/A	PD-(L)1 blockade	N/A	N/A	Non-responder	1.96667	1	260	N/A
GSE135222	NSCLC1554	56	M	N/A	PD-(L)1 blockade	N/A	N/A	Non-responder	1.23333	1	38	N/A
GSE135222	NSCLC1619	73	M	N/A	PD-(L)1 blockade	N/A	N/A	Non-responder	2.73333	1	13	N/A
GSE135222	NSCLC1809	68	M	N/A	PD-(L)1 blockade	N/A	N/A	Non-responder	1.46667	1	156	N/A
GSE135222	NSCLC1873	66	M	N/A	PD-(L)1 blockade	N/A	N/A	Non-responder	1.23333	1	388	N/A
GSE135222	NSCLC1079	62	F	N/A	PD-(L)1 blockade	N/A	N/A	Non-responder	5.8	1	101	N/A
GSE126044	Dis_01	72	M	LUSC	PD-(L)1 blockade	Nivolumab	PD	Non-responder	0.5	1	NA	No
GSE126044	Dis_02	76	M	LUSC	PD-(L)1 blockade	Nivolumab	PR	Responder	13.8333	1	NA	Yes
GSE126044	Dis_11	47	M	LUAD	PD-(L)1 blockade	Nivolumab	PD	Non-responder	2.13333	1	NA	No
GSE126044	Dis_12	65	M	LUSC	PD-(L)1 blockade	Nivolumab	PD	Non-responder	3.43333	1	NA	No
GSE126044	Dis_15	58	M	LUAD	PD-(L)1 blockade	Nivolumab	PR	Responder	17.7333	1	NA	No
GSE126044	Dis_04	55	F	LUAD	PD-(L)1 blockade	Nivolumab	PR	Responder	13.5	1	NA	Yes
GSE126044	Dis_16	56	M	LUAD	PD-(L)1 blockade	Nivolumab	PD	Non-responder	3.56667	1	NA	Yes
GSE126044	Dis_17	64	M	LUSC	PD-(L)1 blockade	Nivolumab	SD	Responder	7.33333	1	NA	No
GSE126044	Dis_03	65	M	LUSC	PD-(L)1 blockade	Nivolumab	PD	Non-responder	2.3	1	NA	N/A
GSE126044	Dis_07	66	M	LUSC	PD-(L)1 blockade	Nivolumab	PD	Non-responder	1.1	1	NA	No
GSE126044	Dis_10	75	M	LUSC	PD-(L)1 blockade	Nivolumab	PR	Responder	14.2333	0	NA	Yes
GSE126044	Dis_18	67	M	LUSC	PD-(L)1 blockade	Nivolumab	PD	Non-responder	0.533333	1	NA	Yes
GSE126044	Dis_09	61	M	LUSC	PD-(L)1 blockade	Nivolumab	PD	Non-responder	0.7	1	NA	N/A
GSE126044	Dis_05	72	M	LUAD	PD-(L)1 blockade	Nivolumab	PD	Non-responder	2.8	1	NA	No
GSE126044	Dis_06	54	M	LUAD	PD-(L)1 blockade	Nivolumab	PD	Non-responder	0.8	1	NA	No
GSE126044	Dis_08	34	F	LUAD	PD-(L)1 blockade	Nivolumab	PD	Non-responder	1	1	NA	No

## Sheet: Table S2
Supplementary Table 2. Clinical characteristics of patients with NSCLC in TCGA datasets
Sample_ID	Histology	Sex	Race	Stage	Vital_status	OS_event	OS (days)	TIDE score	Risk score	Risk group
TCGA-75-6207-01A-11R-1755-07	LUAD	MALE	[Not Available]	Stage IIIA	Dead	1	NA	0.04	-0.00914599	high
TCGA-78-7160-01A-11R-2039-07	LUAD	MALE	WHITE	Stage IV	Dead	1	697	0.49	-0.0663365	low
TCGA-49-6743-01A-11R-1858-07	LUAD	FEMALE	WHITE	Stage IIIA	Alive	0	1621	0.65	0.176189	high
TCGA-05-4425-01A-01R-1755-07	LUAD	FEMALE	[Not Available]	Stage IV	Alive	0	669	-0.64	-0.180708	low
TCGA-78-7143-01A-11R-2039-07	LUAD	FEMALE	WHITE	Stage IB	Dead	1	4961	-1.4	-0.0132179	high
TCGA-55-8087-01A-11R-2241-07	LUAD	FEMALE	WHITE	Stage IB	Alive	0	462	-0.7	0.0614895	high
TCGA-55-6986-01A-11R-1949-07	LUAD	FEMALE	WHITE	Stage IB	Alive	0	3261	-0.66	-0.0689963	low
TCGA-35-4123-01A-01R-1107-07	LUAD	MALE	WHITE	Stage IA	Alive	0	182	0.53	-0.328541	low
TCGA-55-7576-01A-11R-2066-07	LUAD	MALE	BLACK OR AFRICAN AMERICAN	Stage IB	Alive	0	670	-0.12	0.0985695	high
TCGA-64-5781-01A-01R-1628-07	LUAD	FEMALE	WHITE	Stage IB	Alive	0	1559	0.42	-0.243769	low
TCGA-L9-A50W-01A-12R-A39D-07	LUAD	MALE	BLACK OR AFRICAN AMERICAN	Stage IIA	Dead	1	442	-1.21	-0.0848696	low
TCGA-97-A4M5-01A-11R-A24X-07	LUAD	MALE	WHITE	Stage IA	Alive	0	634	-1.67	-0.0798633	low
TCGA-35-4122-01A-01R-1107-07	LUAD	MALE	WHITE	Stage IA	Alive	0	225	0.19	-0.329267	low
TCGA-55-A48Z-01A-12R-A24X-07	LUAD	FEMALE	WHITE	Stage IIIB	Alive	0	651	0.34	-0.139199	low
TCGA-86-6851-01A-11R-1949-07	LUAD	FEMALE	WHITE	Stage IIA	Alive	0	179	3.17	-0.310264	low
TCGA-NJ-A4YF-01A-12R-A262-07	LUAD	FEMALE	BLACK OR AFRICAN AMERICAN	Stage IA	Alive	0	2161	-0.4	-0.0733237	low
TCGA-05-4389-01A-01R-1206-07	LUAD	MALE	[Not Available]	Stage IA	Alive	0	1369	0.58	-0.105771	low
TCGA-NJ-A4YQ-01A-11R-A262-07	LUAD	FEMALE	WHITE	Stage IA	Alive	0	1432	2.07	-0.256578	low
TCGA-55-6981-01A-11R-1949-07	LUAD	FEMALE	WHITE	Stage IIIA	Dead	1	1379	1.08	-0.0167966	low
TCGA-97-7546-01A-11R-2039-07	LUAD	FEMALE	WHITE	Stage IA	Alive	0	1285	-0.88	-0.0512773	low
TCGA-MN-A4N1-01A-11R-A24X-07	LUAD	MALE	BLACK OR AFRICAN AMERICAN	Stage IIA	Alive	0	827	1.58	-0.0234366	low
TCGA-62-A471-01A-12R-A24H-07	LUAD	MALE	WHITE	Stage IIB	Alive	0	1246	-0.18	0.0365048	high
TCGA-55-7570-01A-11R-2039-07	LUAD	MALE	BLACK OR AFRICAN AMERICAN	Stage IA	Alive	0	824	1.78	0.385135	high
TCGA-44-3917-01A-01R-A278-07	LUAD	FEMALE	WHITE	Stage IB	Alive	0	1183	-1.74	-0.149234	low
TCGA-55-A4DF-01A-11R-A24H-07	LUAD	MALE	WHITE	Stage IA	Dead	1	614	-0.25	-0.0356723	low
TCGA-78-8648-01A-11R-2403-07	LUAD	FEMALE	[Not Evaluated]	Stage IIB	Dead	1	1209	3.98	-0.377432	low
TCGA-67-3770-01A-01R-0946-07	LUAD	FEMALE	WHITE	Stage IA	Alive	0	610	-1.91	-0.274484	low
TCGA-50-5936-01A-11R-1628-07	LUAD	MALE	WHITE	Stage IIIA	Dead	1	257	0.76	0.0591059	high
TCGA-67-6216-01A-11R-1755-07	LUAD	FEMALE	WHITE	Stage IA	Alive	0	141	-2.18	-0.153438	low
TCGA-69-7974-01A-11R-2187-07	LUAD	FEMALE	WHITE	Stage IIIA	Alive	0	184	-1.95	-0.0688677	low
TCGA-86-8281-01A-11R-2287-07	LUAD	MALE	WHITE	Stage IA	Alive	0	0	-0.82	0.0778424	high
TCGA-93-A4JQ-01A-11R-A24X-07	LUAD	MALE	WHITE	Stage IA	Alive	0	526	3.04	-0.133035	low
TCGA-55-8207-01A-11R-2241-07	LUAD	MALE	WHITE	Stage IB	Alive	0	977	-0.33	-0.0285957	low
TCGA-97-8176-01A-11R-2403-07	LUAD	MALE	WHITE	Stage IIIA	Dead	1	468	-0.61	0.125606	high
TCGA-86-8280-01A-11R-2287-07	LUAD	FEMALE	WHITE	Stage IIA	Alive	0	701	-1.59	-0.153786	low
TCGA-MP-A4T8-01A-11R-A24X-07	LUAD	MALE	[Unknown]	Stage IIIA	Dead	1	161	2.1	0.123707	high
TCGA-55-A492-01A-11R-A24H-07	LUAD	FEMALE	WHITE	Stage IA	Alive	0	596	-1.52	-0.144231	low
TCGA-J2-8192-01A-11R-2241-07	LUAD	FEMALE	WHITE	Stage IIA	Alive	0	739	0.53	-0.167512	low
TCGA-50-8460-01A-11R-2326-07	LUAD	MALE	WHITE	Stage IA	Alive	0	829	-1.64	-0.190007	low
TCGA-80-5607-01A-31R-1949-07	LUAD	FEMALE	[Not Available]	Stage IIB	Alive	0	NA	0.78	-0.0413994	low
TCGA-NJ-A55A-01A-11R-A262-07	LUAD	FEMALE	WHITE	Stage IB	Alive	0	15	-1.45	-0.107758	low
TCGA-55-8097-01A-11R-2241-07	LUAD	FEMALE	WHITE	Stage IA	Alive	0	476	-0.73	-0.0633824	low
TCGA-55-A490-01A-11R-A466-07	LUAD	MALE	WHITE	Stage IIA	Dead	1	99	0.34	-0.0819428	low
TCGA-86-7711-01A-11R-2066-07	LUAD	MALE	WHITE	Stage IIA	Dead	1	1046	-0.23	-0.0154074	low
TCGA-MP-A4TK-01A-11R-A24X-07	LUAD	FEMALE	[Unknown]	Stage IIB	Dead	1	582	1.65	-0.264307	low
TCGA-50-5066-01A-01R-1628-07	LUAD	MALE	BLACK OR AFRICAN AMERICAN	Stage IB	Alive	0	1442	-0.56	-0.407453	low
TCGA-44-2666-01A-01R-A278-07	LUAD	MALE	WHITE	Stage IB	Dead	1	97	-1.46	-0.148305	low
TCGA-50-5942-01A-21R-1755-07	LUAD	FEMALE	WHITE	Stage IA	Alive	0	1847	-0.73	-0.0984052	low
TCGA-69-8453-01A-12R-2326-07	LUAD	MALE	WHITE	Stage IIB	Alive	0	813	-4.05	-0.321361	low
TCGA-44-8119-01A-11R-2241-07	LUAD	MALE	WHITE	Stage IIB	Alive	0	285	1.65	-0.000176953	high
TCGA-MP-A4TE-01A-22R-A466-07	LUAD	MALE	WHITE	Stage IIA	Dead	1	896	-0.03	0.0344218	high
TCGA-55-6543-01A-11R-1755-07	LUAD	FEMALE	WHITE	Stage IA	Alive	0	435	-1.84	-0.0990916	low
TCGA-49-AAR3-01A-11R-A41B-07	LUAD	MALE	BLACK OR AFRICAN AMERICAN	Stage IIB	Alive	0	1893	2.82	-0.193715	low
TCGA-38-4632-01A-01R-1755-07	LUAD	MALE	BLACK OR AFRICAN AMERICAN	Stage IV	Dead	1	1357	-0.45	-0.226146	low
TCGA-62-A46S-01A-11R-A24H-07	LUAD	MALE	WHITE	Stage IB	Dead	1	1653	-2.18	-0.122988	low
TCGA-99-8033-01A-11R-2241-07	LUAD	FEMALE	WHITE	Stage IV	Dead	1	656	0.07	0.0828987	high
TCGA-55-6980-01A-11R-1949-07	LUAD	MALE	WHITE	Stage IA	Alive	0	2109	-0.27	-0.163054	low
TCGA-05-4244-01A-01R-1107-07	LUAD	MALE	[Not Available]	Stage IV	Alive	0	0	-1.91	0.0185451	high
TCGA-91-8497-01A-11R-2403-07	LUAD	FEMALE	WHITE	Stage IA	Dead	1	434	-2.7	-0.330582	low
TCGA-64-1680-01A-02R-0946-07	LUAD	MALE	WHITE	Stage IV	Alive	0	1126	-0.97	-0.136376	low
TCGA-86-7953-01A-11R-2187-07	LUAD	FEMALE	WHITE	Stage IA	Alive	0	997	-1.01	0.0421934	high
TCGA-55-8616-01A-11R-2403-07	LUAD	FEMALE	WHITE	Stage IB	Alive	0	48	0.1	0.0294193	high
TCGA-86-8055-01A-11R-2241-07	LUAD	MALE	WHITE	Stage IIA	Dead	1	124	2.45	-0.0586492	low
TCGA-73-4668-01A-01R-1206-07	LUAD	FEMALE	AMERICAN INDIAN OR ALASKA NATIVE	Stage IIB	Alive	0	467	2.05	-0.00357034	high
TCGA-95-7567-01A-11R-2066-07	LUAD	MALE	WHITE	Stage IIB	Alive	0	568	-0.41	-0.0460112	low
TCGA-99-AA5R-01A-11R-A39D-07	LUAD	FEMALE	BLACK OR AFRICAN AMERICAN	Stage IA	Alive	0	658	3.49	-0.266339	low
TCGA-97-8174-01A-11R-2287-07	LUAD	MALE	WHITE	Stage IIA	Dead	1	164	-0.83	-0.112189	low
TCGA-55-8089-01A-11R-2241-07	LUAD	MALE	WHITE	Stage IA	Dead	1	702	2.56	-0.252088	low
TCGA-69-A59K-01A-11R-A262-07	LUAD	FEMALE	BLACK OR AFRICAN AMERICAN	Stage IIB	Alive	0	591	-1.89	-0.0711162	low
TCGA-55-6978-01A-11R-1949-07	LUAD	MALE	WHITE	Stage IIA	Dead	1	176	1.66	-0.0815338	low
TCGA-78-7153-01A-11R-2039-07	LUAD	FEMALE	WHITE	Stage IB	Alive	0	3635	-0.03	-0.0133848	high
TCGA-05-5715-01A-01R-1628-07	LUAD	FEMALE	[Not Available]	Stage IB	Alive	0	62	-0.98	-0.0579865	low
TCGA-69-8254-01A-11R-2287-07	LUAD	MALE	WHITE	[Not Available]	Alive	0	409	-2.8	-0.100042	low
TCGA-J2-A4AE-01A-21R-A24H-07	LUAD	FEMALE	WHITE	Stage IA	Alive	0	1079	-3.38	-0.10648	low
TCGA-78-7150-01A-21R-2039-07	LUAD	MALE	WHITE	Stage IIB	Dead	1	666	2.59	0.17123	high
TCGA-93-A4JN-01A-11R-A24X-07	LUAD	MALE	WHITE	Stage IV	Alive	0	718	0.82	0.0296571	high
TCGA-J2-8194-01A-11R-2241-07	LUAD	FEMALE	WHITE	Stage IIB	Alive	0	724	-0.18	0.178439	high
TCGA-55-6712-01A-11R-1858-07	LUAD	MALE	WHITE	Stage IIA	Dead	1	171	1.82	-0.171772	low
TCGA-44-2668-01A-01R-A278-07	LUAD	MALE	WHITE	Stage IB	Dead	1	761	-1.53	-0.0248401	low
TCGA-55-7815-01A-11R-2170-07	LUAD	MALE	[Not Available]	Stage IB	Alive	0	773	-0.63	-0.00396788	high
TCGA-50-5049-01A-01R-1628-07	LUAD	MALE	WHITE	Stage IA	Alive	0	3094	2.61	-0.424048	low
TCGA-49-4510-01A-01R-1206-07	LUAD	FEMALE	BLACK OR AFRICAN AMERICAN	Stage IIB	Dead	1	896	-0.62	-0.236027	low
TCGA-73-4666-01A-01R-1206-07	LUAD	FEMALE	WHITE	Stage IV	Alive	0	800	0.37	-0.0657324	low
TCGA-MP-A5C7-01A-11R-A262-07	LUAD	FEMALE	WHITE	Stage IB	Alive	0	2248	-0.86	0.117842	high
TCGA-55-7994-01A-11R-2187-07	LUAD	MALE	WHITE	Stage IIB	Alive	0	603	0.85	-0.144465	low
TCGA-95-7039-01A-11R-1949-07	LUAD	FEMALE	WHITE	Stage IIB	Alive	0	1272	0.92	-0.0395666	low
TCGA-78-7156-01A-11R-2039-07	LUAD	MALE	WHITE	Stage IV	Dead	1	976	-1.29	0.0520687	high
TCGA-55-8299-01A-11R-2287-07	LUAD	FEMALE	WHITE	Stage IA	Dead	1	469	2.45	-0.126972	low
TCGA-44-7661-01A-11R-2066-07	LUAD	FEMALE	WHITE	Stage IB	Dead	1	557	1.08	-0.0157508	low
TCGA-69-7765-01A-11R-2170-07	LUAD	MALE	BLACK OR AFRICAN AMERICAN	[Discrepancy]	Alive	0	165	0.44	-0.114817	low
TCGA-55-7281-01A-11R-2039-07	LUAD	FEMALE	WHITE	Stage IA	Alive	0	872	-0.99	-0.271095	low
TCGA-50-6597-01A-11R-1858-07	LUAD	FEMALE	WHITE	Stage IB	Dead	1	1268	-1.64	-0.350786	low
TCGA-73-4677-01A-01R-1206-07	LUAD	MALE	WHITE	[Discrepancy]	Dead	1	38	-1.81	-0.066009	low
TCGA-05-4434-01A-01R-1206-07	LUAD	FEMALE	[Not Available]	Stage IV	Dead	1	457	2.21	-0.192031	low
TCGA-MP-A4SW-01A-21R-A24X-07	LUAD	MALE	WHITE	Stage IIB	Dead	1	1778	-2.87	-0.196376	low
TCGA-55-6972-01A-11R-1949-07	LUAD	MALE	WHITE	Stage IB	Dead	1	1632	-1.12	-0.0377218	low
TCGA-78-7633-01A-11R-2066-07	LUAD	MALE	WHITE	Stage IB	Dead	1	1528	-0.25	0.0699769	high
TCGA-44-2659-01A-01R-0946-07	LUAD	FEMALE	WHITE	Stage IIB	Alive	0	1367	-1.06	-0.174001	low
TCGA-55-6983-01A-11R-1949-07	LUAD	MALE	WHITE	Stage IIB	Alive	0	2823	1.81	-0.0964659	low
TCGA-97-A4M0-01A-11R-A24X-07	LUAD	FEMALE	WHITE	Stage IB	Alive	0	652	-3.29	-0.045914	low
TCGA-50-5068-01A-01R-1628-07	LUAD	FEMALE	WHITE	Stage IIB	Dead	1	1499	-1.53	-0.372613	low
TCGA-86-A4P8-01A-11R-A24X-07	LUAD	FEMALE	WHITE	Stage IIIA	Alive	0	805	2.85	-0.353191	low
TCGA-86-A4D0-01A-11R-A24H-07	LUAD	MALE	WHITE	Stage IIA	Dead	1	116	-0.24	0.243858	high
TCGA-55-8085-01A-11R-2241-07	LUAD	MALE	WHITE	Stage IA	Alive	0	904	0.05	0.0466896	high
TCGA-50-5935-01A-11R-1755-07	LUAD	FEMALE	WHITE	Stage IA	Dead	1	653	-0.99	0.0160146	high
TCGA-53-7813-01A-11R-2170-07	LUAD	FEMALE	WHITE	Stage IIIB	Alive	0	424	-0.7	-0.0733249	low
TCGA-73-4662-01A-01R-1206-07	LUAD	FEMALE	WHITE	Stage IA	Alive	0	2515	-1.92	-0.0579689	low
TCGA-62-8399-01A-21R-2326-07	LUAD	MALE	WHITE	Stage IIIA	Alive	0	2696	0.8	0.298757	high
TCGA-44-7671-01A-11R-2066-07	LUAD	MALE	BLACK OR AFRICAN AMERICAN	Stage IB	Alive	0	889	0.94	0.0225017	high
TCGA-97-7552-01A-11R-2039-07	LUAD	MALE	WHITE	Stage IB	Alive	0	1932	2.86	-0.368432	low
TCGA-44-6145-01A-11R-1755-07	LUAD	FEMALE	WHITE	Stage IA	Alive	0	595	1.8	-0.228542	low
TCGA-44-7670-01A-11R-2066-07	LUAD	FEMALE	WHITE	Stage IIA	Alive	0	882	0.66	0.198602	high
TCGA-49-AARO-01A-12R-A41B-07	LUAD	FEMALE	BLACK OR AFRICAN AMERICAN	Stage IA	Alive	0	3759	-0.53	-0.229342	low
TCGA-44-2657-01A-01R-1107-07	LUAD	FEMALE	WHITE	Stage IB	Alive	0	1351	3.8	-0.400068	low
TCGA-55-8204-01A-11R-2241-07	LUAD	FEMALE	WHITE	Stage IB	Alive	0	515	0.6	-0.0051546	high
TCGA-64-1676-01A-01R-0946-07	LUAD	MALE	WHITE	Stage IA	Alive	0	1728	-0.84	-0.334047	low
TCGA-91-8496-01A-11R-2403-07	LUAD	FEMALE	WHITE	Stage IB	Alive	0	505	-3.2	-0.328759	low
TCGA-35-3615-01A-01R-0946-07	LUAD	MALE	WHITE	Stage IB	Alive	0	14	-1.27	-0.181327	low
TCGA-55-8096-01A-11R-2241-07	LUAD	FEMALE	WHITE	Stage IB	Dead	1	719	-0.28	-0.125604	low
TCGA-67-6215-01A-11R-1755-07	LUAD	FEMALE	WHITE	Stage IB	Alive	0	174	-2.13	0.0613524	high
TCGA-53-A4EZ-01A-12R-A24X-07	LUAD	MALE	WHITE	Stage IIA	Alive	0	1071	-0.95	-0.0267743	low
TCGA-MP-A4SY-01A-21R-A24X-07	LUAD	MALE	WHITE	Stage IIB	Dead	1	1501	1.67	0.00401422	high
TCGA-73-4676-01A-01R-1755-07	LUAD	MALE	WHITE	Stage IIA	Dead	1	281	0.68	-0.0249189	low
TCGA-86-8075-01A-11R-2241-07	LUAD	FEMALE	WHITE	Stage IB	Dead	1	694	1.44	-0.00737124	high
TCGA-78-8660-01A-11R-2403-07	LUAD	MALE	[Not Evaluated]	Stage IIB	Dead	1	321	2.02	-0.00452275	high
TCGA-91-6840-01A-11R-1949-07	LUAD	FEMALE	WHITE	Stage IA	Alive	0	372	0.66	0.106679	high
TCGA-44-2665-01A-01R-0946-07	LUAD	FEMALE	WHITE	Stage IIB	Alive	0	1301	2.31	-0.125695	low
TCGA-75-7025-01A-12R-1949-07	LUAD	MALE	[Not Available]	Stage IB	Alive	0	3305	-1.2	-0.178901	low
TCGA-44-A479-01A-31R-A24H-07	LUAD	FEMALE	BLACK OR AFRICAN AMERICAN	Stage IB	Alive	0	486	1.87	-0.331728	low
TCGA-78-7146-01A-11R-2039-07	LUAD	FEMALE	WHITE	Stage IIIA	Dead	1	173	0.48	0.131316	high
TCGA-91-8499-01A-11R-2403-07	LUAD	FEMALE	WHITE	Stage IA	Alive	0	36	0.51	0.163967	high
TCGA-55-6970-01A-11R-1949-07	LUAD	FEMALE	WHITE	Stage IIIA	Dead	1	464	-2.28	0.0690152	high
TCGA-05-4420-01A-01R-1206-07	LUAD	MALE	[Not Available]	Stage IB	Alive	0	912	1.02	-0.150613	low
TCGA-86-7701-01A-11R-2170-07	LUAD	MALE	WHITE	Stage IV	Alive	0	947	0.85	-0.264224	low
TCGA-NJ-A55R-01A-11R-A262-07	LUAD	MALE	WHITE	Stage IA	Alive	0	603	0.05	-0.0503429	low
TCGA-05-4397-01A-01R-1206-07	LUAD	MALE	[Not Available]	Stage IIB	Dead	1	731	-0.39	0.0543673	high
TCGA-53-7626-01A-12R-2066-07	LUAD	FEMALE	WHITE	Stage IIA	Dead	1	929	2.34	-0.0652501	low
TCGA-95-7944-01A-11R-2187-07	LUAD	MALE	WHITE	Stage IA	Alive	0	377	1.6	0.0203716	high
TCGA-73-A9RS-01A-11R-A41B-07	LUAD	MALE	BLACK OR AFRICAN AMERICAN	Stage IIB	Dead	1	340	-0.82	0.0327936	high
TCGA-44-7667-01A-31R-2066-07	LUAD	FEMALE	WHITE	Stage IIB	Alive	0	1097	1.12	0.422339	high
TCGA-NJ-A55O-01A-11R-A262-07	LUAD	FEMALE	WHITE	Stage IIA	Alive	0	13	-2.59	-0.103003	low
TCGA-55-8301-01A-11R-2287-07	LUAD	MALE	WHITE	Stage IB	Alive	0	534	2.57	-0.23773	low
TCGA-05-4415-01A-22R-1858-07	LUAD	MALE	[Not Available]	Stage IIIB	Dead	1	91	-1.96	0.350707	high
TCGA-91-6835-01A-11R-1858-07	LUAD	FEMALE	WHITE	Stage IA	Alive	0	79	2.66	-0.123767	low
TCGA-55-7725-01A-11R-2170-07	LUAD	FEMALE	WHITE	Stage IA	Alive	0	442	-3.14	-0.195576	low
TCGA-55-8506-01A-11R-2403-07	LUAD	FEMALE	WHITE	Stage IIB	Alive	0	11	-0.9	-0.0680277	low
TCGA-50-5931-01A-11R-1755-07	LUAD	FEMALE	WHITE	Stage IB	Dead	1	434	3.08	0.347415	high
TCGA-55-A494-01A-11R-A24X-07	LUAD	FEMALE	WHITE	Stage IB	Alive	0	481	0.87	0.0851294	high
TCGA-50-5930-01A-11R-1755-07	LUAD	MALE	WHITE	Stage IIIA	Dead	1	282	-0.54	-0.242468	low
TCGA-38-4627-01A-01R-1206-07	LUAD	FEMALE	WHITE	Stage IIA	Dead	1	1147	2.91	-0.178365	low
TCGA-67-4679-01B-01R-1755-07	LUAD	MALE	WHITE	[Discrepancy]	Alive	0	448	-1.67	-0.122915	low
TCGA-55-7903-01A-11R-2170-07	LUAD	MALE	WHITE	Stage IA	Alive	0	567	-0.43	0.171581	high
TCGA-55-8619-01A-11R-2403-07	LUAD	FEMALE	WHITE	Stage IIB	Alive	0	416	-3.84	-0.302338	low
TCGA-05-5428-01A-01R-1628-07	LUAD	MALE	[Not Available]	Stage IIA	Alive	0	670	-0.26	-0.222222	low
TCGA-55-7724-01A-11R-2170-07	LUAD	FEMALE	WHITE	Stage IB	Alive	0	705	-0.44	-0.257653	low
TCGA-97-7938-01A-11R-2170-07	LUAD	FEMALE	WHITE	Stage IA	Dead	1	18	-0.43	0.170612	high
TCGA-50-6590-01A-12R-1858-07	LUAD	FEMALE	WHITE	Stage IB	Dead	1	1288	1.39	-0.153859	low
TCGA-69-8255-01A-11R-2287-07	LUAD	MALE	WHITE	Stage IA	Alive	0	129	-0.43	-0.0220293	low
TCGA-73-7498-01A-12R-2187-07	LUAD	FEMALE	WHITE	Stage IA	Alive	0	1189	-1.02	-0.09954	low
TCGA-78-7148-01A-11R-2039-07	LUAD	MALE	WHITE	Stage IIB	Dead	1	626	-0.63	-0.00641777	high
TCGA-95-A4VN-01A-11R-A262-07	LUAD	FEMALE	WHITE	Stage IIA	Alive	0	553	1.48	0.0253046	high
TCGA-78-7152-01A-11R-2039-07	LUAD	MALE	WHITE	Stage IB	Dead	1	1215	-1.58	-0.140898	low
TCGA-MP-A4TD-01A-32R-A262-07	LUAD	MALE	WHITE	Stage IIIA	Dead	1	307	0.73	-0.130516	low
TCGA-55-7914-01A-11R-2170-07	LUAD	FEMALE	WHITE	Stage IIA	Dead	1	187	-0.69	-0.0455411	low
TCGA-44-A47A-01A-21R-A24H-07	LUAD	FEMALE	WHITE	Stage IB	Alive	0	466	-1.92	-0.0316161	low
TCGA-97-A4M3-01A-11R-A24X-07	LUAD	FEMALE	WHITE	Stage IA	Alive	0	540	0.22	0.0261057	high
TCGA-67-3773-01A-01R-0946-07	LUAD	FEMALE	WHITE	Stage IB	Alive	0	427	-2.43	-0.289284	low
TCGA-50-6593-01A-11R-1755-07	LUAD	FEMALE	WHITE	Stage IIIA	Dead	1	336	0.89	-0.124208	low
TCGA-73-4659-01A-01R-1206-07	LUAD	MALE	WHITE	Stage IIIA	Dead	1	711	0	-0.0702568	low
TCGA-38-4630-01A-01R-1206-07	LUAD	FEMALE	WHITE	Stage IB	Dead	1	1073	1.69	0.435044	high
TCGA-78-7540-01A-11R-2066-07	LUAD	FEMALE	WHITE	Stage IB	Dead	1	1197	-2.46	-0.195295	low
TCGA-J2-A4AD-01A-11R-A24H-07	LUAD	FEMALE	WHITE	Stage IA	Dead	1	550	2.07	0.0302168	high
TCGA-44-6778-01A-11R-1858-07	LUAD	MALE	BLACK OR AFRICAN AMERICAN	Stage IA	Alive	0	1864	2.33	-0.108968	low
TCGA-38-A44F-01A-11R-A24H-07	LUAD	MALE	WHITE	Stage IB	Alive	0	133	-2.57	-0.301695	low
TCGA-50-6592-01A-11R-1755-07	LUAD	FEMALE	WHITE	Stage IB	Dead	1	777	0.19	-0.0609354	low
TCGA-44-6775-01A-11R-A278-07	LUAD	FEMALE	WHITE	Stage IB	Alive	0	705	-0.58	0.0578138	high
TCGA-95-8494-01A-11R-2326-07	LUAD	MALE	WHITE	Stage IIA	Alive	0	84	-0.46	-0.0507235	low
TCGA-50-5055-01A-01R-1628-07	LUAD	FEMALE	WHITE	Stage IIA	Dead	1	1830	3.27	-0.548717	low
TCGA-75-5147-01A-01R-1628-07	LUAD	FEMALE	[Not Available]	Stage IB	Alive	0	1333	-0.35	-0.169451	low
TCGA-86-8278-01A-11R-2287-07	LUAD	FEMALE	WHITE	Stage IIB	Alive	0	944	0.14	-0.0192434	low
TCGA-05-4250-01A-01R-1107-07	LUAD	FEMALE	[Not Available]	Stage IIIA	Dead	1	121	0.53	-0.174925	low
TCGA-4B-A93V-01A-11R-A39D-07	LUAD	FEMALE	BLACK OR AFRICAN AMERICAN	Stage IA	Dead	1	300	-1.12	-0.0848707	low
TCGA-86-7713-01A-11R-2066-07	LUAD	MALE	WHITE	Stage IIA	Alive	0	1157	-0.28	1.19831	high
TCGA-55-6982-01A-11R-1949-07	LUAD	FEMALE	WHITE	Stage IIB	Dead	1	995	0.39	-0.0634563	low
TCGA-67-6217-01A-11R-1755-07	LUAD	FEMALE	WHITE	Stage IIA	Alive	0	422	-2.14	-0.0185435	low
TCGA-44-6146-01A-11R-A278-07	LUAD	MALE	WHITE	Stage IIB	Alive	0	728	-2.11	-0.0952377	low
TCGA-49-4512-01A-21R-1858-07	LUAD	FEMALE	WHITE	Stage IIIA	Dead	1	905	0.44	-0.283957	low
TCGA-64-5774-01A-01R-1628-07	LUAD	MALE	WHITE	Stage IB	Alive	0	2676	1.18	0.105613	high
TCGA-97-8177-01A-11R-2287-07	LUAD	FEMALE	WHITE	Stage IB	Alive	0	499	-1.51	-0.28394	low
TCGA-78-8640-01A-11R-2403-07	LUAD	MALE	[Not Evaluated]	Stage IIA	Alive	0	7062	-1.41	0.111867	high
TCGA-95-7947-01A-11R-2187-07	LUAD	MALE	WHITE	Stage IA	Alive	0	477	-2.42	0.231741	high
TCGA-44-6777-01A-11R-1858-07	LUAD	FEMALE	WHITE	Stage IB	Dead	1	987	-0.9	-0.342122	low
TCGA-55-7816-01A-11R-2170-07	LUAD	FEMALE	WHITE	Stage IV	Dead	1	468	1.12	-0.170984	low
TCGA-49-AAR4-01A-12R-A41B-07	LUAD	MALE	BLACK OR AFRICAN AMERICAN	Stage IIIA	Dead	1	879	3.53	-0.246223	low
TCGA-55-7907-01A-11R-2170-07	LUAD	MALE	WHITE	Stage IIA	Dead	1	343	0.58	-0.141091	low
TCGA-86-8359-01A-11R-2326-07	LUAD	MALE	WHITE	Stage IIIA	Dead	1	444	0.81	-0.0951373	low
TCGA-50-5051-01A-21R-1858-07	LUAD	FEMALE	WHITE	Stage IIIA	Dead	1	478	0.22	-0.0322091	low
TCGA-05-4402-01A-01R-1206-07	LUAD	FEMALE	[Not Available]	Stage IV	Dead	1	244	0	-0.0651393	low
TCGA-50-8459-01A-11R-2326-07	LUAD	MALE	WHITE	Stage IIB	Alive	0	1119	0.7	-0.402552	low
TCGA-NJ-A7XG-01A-12R-A39D-07	LUAD	MALE	BLACK OR AFRICAN AMERICAN	Stage IIIA	Alive	0	617	-0.68	0.00132551	high
TCGA-49-4488-01A-01R-1755-07	LUAD	FEMALE	WHITE	Stage IA	Dead	1	869	-0.79	-0.111754	low
TCGA-64-5815-01A-01R-1628-07	LUAD	MALE	WHITE	Stage IIB	Alive	0	866	0.96	-0.212824	low
TCGA-86-8056-01A-11R-2241-07	LUAD	FEMALE	WHITE	Stage IIIA	Alive	0	139	-2.23	-0.131743	low
TCGA-78-8655-01A-11R-2403-07	LUAD	FEMALE	[Not Evaluated]	Stage IA	Alive	0	2360	-1.44	-0.0846143	low
TCGA-MP-A4TF-01A-11R-A262-07	LUAD	FEMALE	WHITE	Stage IIA	Dead	1	336	-0.31	0.105872	high
TCGA-55-8203-01A-11R-2241-07	LUAD	FEMALE	WHITE	Stage IA	Alive	0	547	-1.25	-0.0706311	low
TCGA-91-6848-01A-11R-1949-07	LUAD	MALE	WHITE	Stage IIIA	Alive	0	224	0.36	0.206618	high
TCGA-86-8073-01A-11R-2241-07	LUAD	MALE	WHITE	Stage IB	Alive	0	740	-0.32	-0.0914794	low
TCGA-64-5775-01A-01R-1628-07	LUAD	MALE	WHITE	Stage IIIA	Dead	1	62	3.12	0.13775	high
TCGA-44-7659-01A-11R-2066-07	LUAD	MALE	WHITE	Stage IA	Alive	0	691	-2.42	0.0266833	high
TCGA-55-A4DG-01A-11R-A24H-07	LUAD	MALE	WHITE	Stage IA	Alive	0	608	-1.59	-0.145333	low
TCGA-55-6985-01A-11R-1949-07	LUAD	FEMALE	WHITE	Stage IB	Alive	0	1233	2.37	-0.00701312	high
TCGA-86-8054-01A-11R-2241-07	LUAD	MALE	WHITE	Stage IIB	Alive	0	1148	1.93	0.285223	high
TCGA-38-4629-01A-02R-1206-07	LUAD	MALE	WHITE	Stage IIB	Dead	1	864	0.94	-0.265437	low
TCGA-78-7147-01A-11R-2039-07	LUAD	FEMALE	WHITE	Stage IIB	Dead	1	586	-0.97	0.0171717	high
TCGA-55-8092-01A-11R-2241-07	LUAD	MALE	WHITE	Stage IIB	Dead	1	154	1.15	-0.229385	low
TCGA-75-6205-01A-11R-1755-07	LUAD	FEMALE	[Not Available]	Stage IB	Dead	1	NA	2.62	-0.29941	low
TCGA-86-A456-01A-11R-A24H-07	LUAD	FEMALE	ASIAN	Stage IA	Alive	0	896	-2.92	-0.124016	low
TCGA-55-8302-01A-11R-2326-07	LUAD	MALE	WHITE	Stage IB	Alive	0	478	-0.85	-0.0972953	low
TCGA-05-4384-01A-01R-1755-07	LUAD	MALE	[Not Available]	Stage IIIA	Alive	0	426	-2.24	-0.0989622	low
TCGA-55-8511-01A-11R-2403-07	LUAD	FEMALE	WHITE	Stage IB	Alive	0	552	1.61	-0.132228	low
TCGA-97-7941-01A-11R-2187-07	LUAD	FEMALE	WHITE	Stage IA	Alive	0	484	-1.21	-0.0778842	low
TCGA-62-8397-01A-11R-2326-07	LUAD	FEMALE	WHITE	Stage IIB	Alive	0	1289	-1.49	-0.178594	low
TCGA-91-6830-01A-11R-1949-07	LUAD	FEMALE	WHITE	Stage IIA	Alive	0	60	0.85	-0.0731037	low
TCGA-44-3398-01A-01R-1107-07	LUAD	FEMALE	WHITE	Stage IA	Alive	0	1163	-0.01	-0.390328	low
TCGA-55-7913-01B-11R-2241-07	LUAD	FEMALE	BLACK OR AFRICAN AMERICAN	Stage IA	Dead	1	561	-0.44	0.213631	high
TCGA-44-2656-01A-02R-A278-07	LUAD	MALE	WHITE	Stage IB	Alive	0	1429	-3.03	-0.0731197	low
TCGA-55-1592-01A-01R-0946-07	LUAD	MALE	WHITE	Stage IA	Dead	1	701	-1.42	-0.0452616	low
TCGA-91-A4BD-01A-11R-A24H-07	LUAD	MALE	WHITE	Stage IIA	Alive	0	603	-3.87	-0.271432	low
TCGA-78-7149-01A-11R-2039-07	LUAD	MALE	WHITE	Stage IIIB	Alive	0	3940	0.22	-0.135056	low
TCGA-78-7535-01A-11R-2066-07	LUAD	MALE	WHITE	Stage IB	Dead	1	949	-0.68	-0.231328	low
TCGA-49-6742-01A-11R-1858-07	LUAD	MALE	WHITE	Stage IIA	Dead	1	488	0.07	0.105188	high
TCGA-05-4249-01A-01R-1107-07	LUAD	MALE	[Not Available]	Stage IB	Alive	0	1523	-1.43	0.0784282	high
TCGA-64-1679-01A-21R-2066-07	LUAD	FEMALE	WHITE	Stage IIIA	Alive	0	2488	2.52	-0.0504492	low
TCGA-69-7760-01A-11R-2170-07	LUAD	MALE	WHITE	Stage IIB	Alive	0	202	1.49	0.120008	high
TCGA-05-4405-01A-21R-1858-07	LUAD	FEMALE	[Not Available]	Stage IB	Alive	0	610	0.5	0.0185692	high
TCGA-55-6987-01A-11R-1949-07	LUAD	MALE	WHITE	Stage IA	Alive	0	2137	2.3	-0.329313	low
TCGA-05-5429-01A-01R-1628-07	LUAD	MALE	[Not Available]	Stage IIIA	Dead	1	275	0.23	-0.124773	low
TCGA-55-A48X-01A-11R-A24H-07	LUAD	FEMALE	WHITE	Stage IIA	Alive	0	689	2.65	-0.195469	low
TCGA-86-8673-01A-11R-2403-07	LUAD	MALE	WHITE	Stage IB	Alive	0	862	0.4	-0.0272198	low
TCGA-86-8674-01A-21R-2403-07	LUAD	MALE	WHITE	Stage IIA	Alive	0	806	0.11	0.0255016	high
TCGA-49-6744-01A-11R-1858-07	LUAD	FEMALE	WHITE	Stage IIA	Alive	0	1683	2.37	-0.268288	low
TCGA-44-5643-01A-01R-1628-07	LUAD	MALE	BLACK OR AFRICAN AMERICAN	Stage IIIA	Alive	0	1013	-0.86	0.118324	high
TCGA-05-4382-01A-01R-1206-07	LUAD	MALE	[Not Available]	Stage IB	Alive	0	607	-1.02	-0.196153	low
TCGA-49-AARQ-01A-11R-A41B-07	LUAD	FEMALE	BLACK OR AFRICAN AMERICAN	Stage I	Alive	0	6732	-1.41	-0.212484	low
TCGA-55-8094-01A-11R-2241-07	LUAD	MALE	WHITE	Stage IV	Alive	0	541	-0.28	-0.00383723	high
TCGA-MP-A4TC-01A-11R-A24X-07	LUAD	MALE	WHITE	Stage IIIA	Dead	1	74	1.67	-0.0496415	low
TCGA-49-AAR0-01A-21R-A39D-07	LUAD	MALE	BLACK OR AFRICAN AMERICAN	Stage IA	Alive	0	4765	-1.92	-0.101779	low
TCGA-05-4427-01A-21R-1858-07	LUAD	FEMALE	[Not Available]	Stage IIB	Alive	0	791	-0.64	-0.000625372	high
TCGA-75-6214-01A-41R-1949-07	LUAD	FEMALE	[Not Available]	Stage IIIA	Dead	1	1115	1.24	0.118282	high
TCGA-69-7763-01A-11R-2170-07	LUAD	MALE	WHITE	Stage IA	Alive	0	690	-0.01	-0.0780013	low
TCGA-86-8076-01A-31R-2241-07	LUAD	MALE	WHITE	Stage IA	Alive	0	993	2.02	-0.165093	low
TCGA-62-A46V-01A-11R-A24H-07	LUAD	FEMALE	WHITE	Stage IB	Alive	0	2199	1.11	-0.0643982	low
TCGA-55-A48Y-01A-11R-A24H-07	LUAD	MALE	WHITE	Stage IIA	Alive	0	630	1.11	0.0706308	high
TCGA-71-6725-01A-11R-1858-07	LUAD	FEMALE	ASIAN	Stage IB	Alive	0	256	-0.84	-0.0442703	low
TCGA-55-6642-01A-11R-1858-07	LUAD	MALE	WHITE	Stage IB	Alive	0	2449	1.33	-0.245297	low
TCGA-78-7220-01A-11R-2039-07	LUAD	FEMALE	WHITE	Stage IIIA	Dead	1	807	-2.02	0.19092	high
TCGA-L9-A8F4-01A-11R-A39D-07	LUAD	FEMALE	BLACK OR AFRICAN AMERICAN	Stage IB	Alive	0	476	1.88	-0.138234	low
TCGA-35-5375-01A-01R-1628-07	LUAD	MALE	WHITE	Stage IIIA	Alive	0	264	0.08	-0.254949	low
TCGA-50-5939-01A-11R-1628-07	LUAD	MALE	WHITE	Stage IB	Dead	1	460	-0.31	-0.232191	low
TCGA-55-8510-01A-11R-2403-07	LUAD	FEMALE	WHITE	Stage IB	Alive	0	539	3.06	-0.198604	low
TCGA-38-6178-01A-11R-1755-07	LUAD	FEMALE	WHITE	Stage IIIA	Alive	0	448	1.42	0.0495804	high
TCGA-MN-A4N4-01A-12R-A24X-07	LUAD	MALE	WHITE	Stage IA	Alive	0	1175	1.28	-0.0733057	low
TCGA-44-7662-01A-11R-2066-07	LUAD	MALE	WHITE	Stage IB	Alive	0	218	2	0.0219452	high
TCGA-MP-A4T4-01A-11R-A262-07	LUAD	FEMALE	WHITE	Stage IIB	Dead	1	2617	3.4	-0.25458	low
TCGA-95-A4VP-01A-21R-A262-07	LUAD	FEMALE	WHITE	Stage IIIA	Alive	0	605	2.12	-0.182498	low
TCGA-55-8206-01A-11R-2241-07	LUAD	MALE	WHITE	Stage IA	Alive	0	888	-3.23	-0.273735	low
TCGA-86-8585-01A-11R-2403-07	LUAD	MALE	WHITE	Stage IB	Alive	0	353	1.26	-0.230156	low
TCGA-95-7562-01A-11R-2241-07	LUAD	MALE	BLACK OR AFRICAN AMERICAN	Stage IIA	Dead	1	87	0.01	0.205884	high
TCGA-05-4426-01A-01R-1206-07	LUAD	MALE	[Not Available]	Stage IB	Alive	0	791	-0.54	-0.062999	low
TCGA-55-8508-01A-11R-2403-07	LUAD	FEMALE	BLACK OR AFRICAN AMERICAN	Stage IIA	Alive	0	617	-0.8	-0.162659	low
TCGA-99-8025-01A-11R-2241-07	LUAD	FEMALE	BLACK OR AFRICAN AMERICAN	Stage IIIA	Alive	0	1060	0.83	-0.0229632	low
TCGA-44-7672-01A-11R-2066-07	LUAD	FEMALE	WHITE	Stage IA	Alive	0	719	3.44	-0.280505	low
TCGA-NJ-A4YG-01A-22R-A262-07	LUAD	MALE	WHITE	Stage IB	Alive	0	2261	-1.36	-0.167328	low
TCGA-44-8117-01A-11R-2241-07	LUAD	FEMALE	WHITE	Stage IB	Alive	0	385	0.4	0.0739245	high
TCGA-62-A46O-01A-11R-A24H-07	LUAD	FEMALE	WHITE	Stage IB	Dead	1	1454	0.33	0.119598	high
TCGA-93-A4JO-01A-21R-A24X-07	LUAD	MALE	WHITE	Stage IA	Dead	1	33	2.68	-0.224532	low
TCGA-67-3774-01A-01R-0946-07	LUAD	FEMALE	WHITE	Stage IB	Alive	0	385	-1.85	-0.142427	low
TCGA-86-8358-01A-11R-2326-07	LUAD	MALE	WHITE	Stage IB	Alive	0	653	-0.4	0.400994	high
TCGA-62-8394-01A-11R-2326-07	LUAD	FEMALE	WHITE	Stage IIIB	Dead	1	139	0.05	0.03144	high
TCGA-MP-A4T6-01A-32R-A262-07	LUAD	FEMALE	WHITE	Stage IIIA	Dead	1	1790	-2.89	-0.0474785	low
TCGA-55-8514-01A-11R-2403-07	LUAD	FEMALE	BLACK OR AFRICAN AMERICAN	Stage IB	Alive	0	520	-1.53	-0.0502977	low
TCGA-44-6147-01A-11R-A278-07	LUAD	FEMALE	WHITE	Stage IA	Alive	0	845	-1.73	-0.0608492	low
TCGA-64-1681-01A-11R-2066-07	LUAD	FEMALE	WHITE	Stage IA	Dead	1	1167	-1.11	-0.130094	low
TCGA-50-5944-01A-11R-1755-07	LUAD	FEMALE	WHITE	Stage IA	Alive	0	1750	0.8	-0.0717366	low
TCGA-44-A47B-01A-11R-A24H-07	LUAD	MALE	WHITE	Stage IB	Alive	0	287	0.18	-0.00958052	high
TCGA-L4-A4E6-01A-11R-A24H-07	LUAD	MALE	WHITE	Stage IA	Alive	0	435	-4.27	-0.325361	low
TCGA-49-AARR-01A-11R-A41B-07	LUAD	MALE	BLACK OR AFRICAN AMERICAN	Stage IA	Alive	0	4992	-1.84	-0.11917	low
TCGA-49-4507-01A-01R-1206-07	LUAD	FEMALE	WHITE	Stage IIIA	Dead	1	268	0.7	-0.334041	low
TCGA-75-7027-01A-11R-1949-07	LUAD	MALE	[Not Available]	Stage IB	Alive	0	3059	2.52	0.129959	high
TCGA-38-4625-01A-01R-1206-07	LUAD	FEMALE	WHITE	Stage IB	Alive	0	2973	0.55	0.0111792	high
TCGA-44-8120-01A-11R-2241-07	LUAD	MALE	BLACK OR AFRICAN AMERICAN	Stage IB	Alive	0	260	1.49	-0.00605429	high
TCGA-44-6776-01A-11R-1858-07	LUAD	FEMALE	WHITE	Stage IA	Alive	0	2616	-0.76	-0.00882875	high
TCGA-62-8402-01A-11R-2326-07	LUAD	FEMALE	WHITE	Stage IIIA	Dead	1	1498	0.51	0.0551958	high
TCGA-75-5125-01A-01R-1755-07	LUAD	MALE	[Not Available]	Stage IIB	Dead	1	2027	0.65	-0.0365649	low
TCGA-64-1678-01A-01R-0946-07	LUAD	FEMALE	WHITE	[Discrepancy]	Alive	0	1189	0.56	-0.209777	low
TCGA-97-7554-01A-11R-2039-07	LUAD	FEMALE	WHITE	Stage IIIA	Alive	0	775	0.24	-0.0861205	low
TCGA-78-7167-01A-11R-2066-07	LUAD	MALE	WHITE	Stage IV	Dead	1	2681	-0.25	0.0625315	high
TCGA-50-6595-01A-12R-1858-07	LUAD	FEMALE	WHITE	Stage IIIA	Dead	1	189	2.86	0.0317665	high
TCGA-64-1677-01A-01R-0946-07	LUAD	FEMALE	WHITE	Stage IIIA	Dead	1	628	-1.89	-0.230547	low
TCGA-97-A4M6-01A-11R-A24X-07	LUAD	FEMALE	WHITE	Stage IA	Alive	0	568	-2.3	-0.18828	low
TCGA-97-8547-01A-11R-2403-07	LUAD	FEMALE	[Not Evaluated]	Stage IIIA	Alive	0	657	1.47	-0.107959	low
TCGA-62-A470-01A-11R-A24H-07	LUAD	MALE	WHITE	Stage IB	Dead	1	1194	-1.46	-0.0422628	low
TCGA-62-8395-01A-11R-2326-07	LUAD	FEMALE	WHITE	Stage IIB	Alive	0	1216	-0.15	0.0266256	high
TCGA-55-7727-01A-11R-2170-07	LUAD	MALE	WHITE	Stage IIIA	Alive	0	119	-1.66	0.0328744	high
TCGA-73-4675-01A-01R-1206-07	LUAD	MALE	WHITE	Stage IIIA	Dead	1	922	0.36	-0.13385	low
TCGA-38-4628-01A-01R-1206-07	LUAD	FEMALE	WHITE	Stage IIB	Dead	1	1492	0.58	-0.170188	low
TCGA-O1-A52J-01A-11R-A262-07	LUAD	FEMALE	WHITE	Stage IA	Dead	1	1798	-2.42	-0.0350869	low
TCGA-05-4396-01A-21R-1858-07	LUAD	MALE	[Not Available]	Stage IIIB	Dead	1	303	-0.47	-0.0147571	low
TCGA-44-7660-01A-11R-2066-07	LUAD	MALE	WHITE	Stage IB	Alive	0	592	0.37	0.132828	high
TCGA-86-8279-01A-11R-2287-07	LUAD	MALE	WHITE	Stage IIA	Alive	0	949	1.94	0.183185	high
TCGA-97-7937-01A-11R-2170-07	LUAD	MALE	WHITE	Stage IB	Alive	0	564	0.72	0.134915	high
TCGA-05-5420-01A-01R-1628-07	LUAD	MALE	[Not Available]	Stage IIIA	Alive	0	457	0.25	-0.41927	low
TCGA-78-7542-01A-21R-2066-07	LUAD	MALE	WHITE	Stage IB	Dead	1	321	-0.04	0.0767614	high
TCGA-67-3771-01A-01R-0946-07	LUAD	FEMALE	BLACK OR AFRICAN AMERICAN	Stage IA	Alive	0	610	0.5	-0.217013	low
TCGA-38-7271-01A-11R-2039-07	LUAD	FEMALE	WHITE	Stage IA	Dead	1	800	3.59	-0.479433	low
TCGA-78-7163-01A-12R-2066-07	LUAD	MALE	WHITE	Stage IB	Alive	0	7248	-1.59	-0.0927585	low
TCGA-73-4658-01A-01R-1755-07	LUAD	FEMALE	WHITE	Stage IB	Dead	1	1600	0.32	-0.24453	low
TCGA-97-8171-01A-11R-2287-07	LUAD	MALE	ASIAN	Stage IV	Alive	0	568	-0.83	0.101427	high
TCGA-44-6148-01A-11R-1755-07	LUAD	MALE	WHITE	Stage IA	Alive	0	704	-0.66	-0.0902473	low
TCGA-MP-A4T7-01A-11R-A24X-07	LUAD	FEMALE	[Unknown]	Stage IV	Dead	1	167	-1.86	-0.0913585	low
TCGA-49-4514-01A-21R-1858-07	LUAD	FEMALE	WHITE	Stage IA	Alive	0	1700	-0.06	-0.197416	low
TCGA-50-5946-01A-11R-1755-07	LUAD	MALE	WHITE	Stage IA	Alive	0	1617	1.29	0.349896	high
TCGA-55-8621-01A-11R-2403-07	LUAD	FEMALE	WHITE	Stage IA	Alive	0	515	-3.24	-0.27164	low
TCGA-55-8614-01A-11R-2403-07	LUAD	MALE	WHITE	Stage IB	Alive	0	536	2.61	0.0590285	high
TCGA-71-8520-01A-11R-2403-07	LUAD	FEMALE	ASIAN	Stage IB	Dead	1	210	1.77	0.0518045	high
TCGA-69-7978-01A-11R-2187-07	LUAD	MALE	WHITE	Stage IIB	Alive	0	134	2.75	-0.243154	low
TCGA-L9-A443-01A-12R-A24H-07	LUAD	FEMALE	WHITE	Stage IA	Dead	1	193	0.48	-0.0966256	low
TCGA-55-7573-01A-11R-2039-07	LUAD	FEMALE	WHITE	Stage IA	Alive	0	487	-1.8	-0.0818054	low
TCGA-78-7154-01A-11R-2039-07	LUAD	MALE	WHITE	Stage IIIA	Dead	1	593	0.87	0.100845	high
TCGA-S2-AA1A-01A-12R-A39D-07	LUAD	FEMALE	BLACK OR AFRICAN AMERICAN	Stage IA	Alive	0	513	-1.99	-0.308032	low
TCGA-05-5423-01A-01R-1628-07	LUAD	MALE	[Not Available]	Stage IIB	Alive	0	151	-2.54	-0.254062	low
TCGA-50-6591-01A-11R-1755-07	LUAD	FEMALE	WHITE	Stage IV	Dead	1	119	4.17	0.692429	high
TCGA-49-4505-01A-01R-1206-07	LUAD	FEMALE	WHITE	Stage IIB	Dead	1	428	1.68	-0.259733	low
TCGA-97-8552-01A-11R-2403-07	LUAD	FEMALE	WHITE	Stage I	Alive	0	626	-2.63	-0.232989	low
TCGA-MP-A4TJ-01A-51R-A262-07	LUAD	FEMALE	[Unknown]	Stage IA	Dead	1	339	3.47	-0.276371	low
TCGA-73-4670-01A-01R-1206-07	LUAD	FEMALE	WHITE	Stage IV	Alive	0	131	1.19	0.0263575	high
TCGA-55-A493-01A-11R-A24H-07	LUAD	FEMALE	WHITE	Stage IB	Alive	0	28	1.95	-0.059113	low
TCGA-49-6745-01A-11R-1858-07	LUAD	MALE	WHITE	Stage IIIA	Alive	0	522	0.99	-0.0958562	low
TCGA-38-4631-01A-01R-1755-07	LUAD	FEMALE	WHITE	Stage IB	Dead	1	354	-0.05	-0.20356	low
TCGA-38-4626-01A-01R-1206-07	LUAD	FEMALE	WHITE	[Discrepancy]	Alive	0	3674	-2.36	-0.20759	low
TCGA-55-7227-01A-11R-2039-07	LUAD	MALE	WHITE	Stage IIIA	Dead	1	952	-1	-0.0756678	low
TCGA-55-A57B-01A-12R-A39D-07	LUAD	FEMALE	BLACK OR AFRICAN AMERICAN	Stage IA	Alive	0	546	-0.29	0.0685702	high
TCGA-69-7979-01A-11R-2187-07	LUAD	FEMALE	WHITE	Stage IB	Alive	0	408	1.56	0.0703534	high
TCGA-44-A4SS-01A-11R-A24X-07	LUAD	MALE	WHITE	Stage IA	Alive	0	415	1.38	-0.0549943	low
TCGA-05-4424-01A-22R-1858-07	LUAD	MALE	[Not Available]	Stage IIB	Alive	0	913	-0.5	0.0209884	high
TCGA-MN-A4N5-01A-11R-A24X-07	LUAD	MALE	WHITE	Stage IA	Alive	0	84	1.18	-0.0541339	low
TCGA-99-8028-01A-11R-2241-07	LUAD	FEMALE	BLACK OR AFRICAN AMERICAN	Stage IA	Alive	0	1118	3.81	-0.428925	low
TCGA-75-5146-01A-01R-1628-07	LUAD	MALE	[Not Available]	Stage IB	Alive	0	2368	-1.45	-0.282735	low
TCGA-55-1596-01A-01R-0946-07	LUAD	MALE	ASIAN	Stage IIB	Alive	0	2065	-0.8	-0.0470008	low
TCGA-55-7910-01A-11R-2170-07	LUAD	FEMALE	BLACK OR AFRICAN AMERICAN	Stage IIA	Alive	0	1040	-0.31	-0.0882849	low
TCGA-80-5611-01A-01R-1628-07	LUAD	MALE	[Not Available]	Stage IB	Alive	0	2595	-2.19	-0.0552947	low
TCGA-91-6828-01A-11R-1858-07	LUAD	MALE	WHITE	Stage IA	Alive	0	323	0.51	-0.0552061	low
TCGA-69-7761-01A-11R-2170-07	LUAD	MALE	WHITE	Stage IB	Alive	0	186	1.42	-0.286689	low
TCGA-91-6849-01A-11R-1949-07	LUAD	FEMALE	BLACK OR AFRICAN AMERICAN	Stage IIIA	Alive	0	35	-2.93	-0.227531	low
TCGA-MP-A4TH-01A-31R-A262-07	LUAD	FEMALE	WHITE	Stage IA	Alive	0	741	-3.14	-0.242111	low
TCGA-44-7669-01A-21R-2066-07	LUAD	MALE	BLACK OR AFRICAN AMERICAN	Stage IIA	Dead	1	574	-0.39	0.343215	high
TCGA-44-2662-01A-01R-A278-07	LUAD	MALE	WHITE	Stage IB	Alive	0	1280	-1.99	-0.11668	low
TCGA-73-7499-01A-11R-2187-07	LUAD	FEMALE	WHITE	Stage IB	Dead	1	1531	-0.56	-0.263191	low
TCGA-55-8505-01A-11R-2403-07	LUAD	MALE	WHITE	Stage IIIA	Alive	0	440	1.9	-0.0190477	low
TCGA-86-8671-01A-11R-2403-07	LUAD	FEMALE	WHITE	Stage IIB	Alive	0	839	5.02	-0.386231	low
TCGA-95-7948-01A-11R-2187-07	LUAD	FEMALE	WHITE	Stage IB	Alive	0	476	0.15	-0.0401427	low
TCGA-95-7043-01A-11R-1949-07	LUAD	FEMALE	WHITE	Stage IA	Dead	1	503	0.07	0.0254346	high
TCGA-50-5044-01A-21R-1858-07	LUAD	FEMALE	WHITE	Stage IIIB	Dead	1	624	1.45	-0.169442	low
TCGA-J2-A4AG-01A-11R-A24H-07	LUAD	FEMALE	WHITE	Stage IA	Alive	0	988	-1.07	-0.119273	low
TCGA-86-7955-01A-11R-2187-07	LUAD	MALE	WHITE	Stage IB	Alive	0	1072	0.72	0.0897063	high
TCGA-62-A472-01A-11R-A24H-07	LUAD	MALE	WHITE	Stage IIB	Alive	0	910	-0.28	0.0272906	high
TCGA-MP-A4SV-01A-11R-A24X-07	LUAD	MALE	[Unknown]	Stage IB	Dead	1	2620	0.69	-0.00899578	high
TCGA-49-AARN-01A-21R-A41B-07	LUAD	FEMALE	BLACK OR AFRICAN AMERICAN	Stage IA	Dead	1	1135	-0.54	-0.0789281	low
TCGA-50-5072-01A-21R-1858-07	LUAD	MALE	WHITE	Stage IIIA	Dead	1	250	1.28	0.154042	high
TCGA-55-5899-01A-11R-1628-07	LUAD	MALE	WHITE	[Discrepancy]	Alive	0	930	-0.08	0.0843074	high
TCGA-97-A4LX-01A-11R-A24X-07	LUAD	MALE	WHITE	Stage IB	Alive	0	614	3.25	-0.289088	low
TCGA-L9-A444-01A-21R-A24H-07	LUAD	FEMALE	WHITE	Stage IA	Alive	0	307	2.89	-0.323541	low
TCGA-55-8615-01A-11R-2403-07	LUAD	MALE	WHITE	Stage IIIA	Alive	0	446	0.28	0.0147319	high
TCGA-50-7109-01A-11R-2039-07	LUAD	MALE	WHITE	Stage IA	Dead	1	308	-0.51	-0.118141	low
TCGA-91-7771-01A-11R-2170-07	LUAD	MALE	WHITE	Stage IIB	Alive	0	492	0.87	-0.235797	low
TCGA-97-A4M1-01A-11R-A24X-07	LUAD	FEMALE	WHITE	Stage IA	Alive	0	601	-2.12	-0.169133	low
TCGA-44-5644-01A-21R-2039-07	LUAD	FEMALE	WHITE	Stage IB	Alive	0	863	0.18	0.0149096	high
TCGA-78-7536-01A-11R-2066-07	LUAD	MALE	WHITE	Stage IIIA	Dead	1	244	-1.66	0.315976	high
TCGA-MP-A4TI-01A-21R-A24X-07	LUAD	MALE	WHITE	Stage IIA	Dead	1	429	3.7	-0.202718	low
TCGA-05-4403-01A-01R-1206-07	LUAD	MALE	[Not Available]	Stage IB	Alive	0	578	-2.39	-0.262429	low
TCGA-99-7458-01A-11R-2039-07	LUAD	FEMALE	WHITE	Stage IIIA	Alive	0	747	-1.35	0.00856364	high
TCGA-64-5778-01A-01R-1628-07	LUAD	MALE	WHITE	Stage IB	Alive	0	1305	0.44	-0.34587	low
TCGA-78-7145-01A-11R-2039-07	LUAD	FEMALE	WHITE	Stage IV	Dead	1	826	0.52	0.0492108	high
TCGA-NJ-A4YP-01A-11R-A262-07	LUAD	MALE	WHITE	Stage IB	Alive	0	50	1.25	0.0143642	high
TCGA-55-7283-01A-11R-2039-07	LUAD	FEMALE	WHITE	Stage IIIA	Alive	0	609	-0.93	0.160417	high
TCGA-55-8208-01A-11R-2241-07	LUAD	FEMALE	WHITE	Stage IA	Alive	0	674	3.54	-0.277745	low
TCGA-78-7537-01A-11R-2066-07	LUAD	MALE	[Not Available]	Stage IB	Dead	1	1622	-0.11	-0.137724	low
TCGA-78-7166-01A-12R-2066-07	LUAD	MALE	WHITE	Stage IIB	Dead	1	258	-0.57	-0.127932	low
TCGA-55-7995-01A-11R-2187-07	LUAD	FEMALE	WHITE	Stage IA	Alive	0	889	1.58	-0.0704084	low
TCGA-49-4494-01A-01R-1206-07	LUAD	MALE	WHITE	Stage IIIA	Dead	1	1081	-0.33	-0.17062	low
TCGA-49-4501-01A-01R-1206-07	LUAD	FEMALE	WHITE	Stage IB	Dead	1	1421	-0.41	-0.152327	low
TCGA-91-6847-01A-11R-1949-07	LUAD	FEMALE	WHITE	Stage IB	Alive	0	842	2.27	0.447631	high
TCGA-75-5126-01A-01R-1755-07	LUAD	FEMALE	[Not Available]	Stage IIIA	Alive	0	NA	1.89	-0.259238	low
TCGA-86-A4JF-01A-11R-A24X-07	LUAD	MALE	WHITE	Stage IIB	Dead	1	737	-1.86	0.0830822	high
TCGA-49-AAR2-01A-11R-A39D-07	LUAD	MALE	BLACK OR AFRICAN AMERICAN	Stage IB	Alive	0	2224	-1.92	-0.264681	low
TCGA-75-6211-01A-11R-1755-07	LUAD	FEMALE	[Not Available]	Stage IB	Dead	1	NA	0.74	0.164118	high
TCGA-78-7159-01A-11R-2039-07	LUAD	FEMALE	WHITE	Stage IA	Alive	0	1974	0.07	0.095239	high
TCGA-55-6971-01A-11R-1949-07	LUAD	FEMALE	WHITE	Stage IB	Alive	0	1400	2.79	-0.243455	low
TCGA-50-5933-01A-11R-1755-07	LUAD	MALE	WHITE	Stage IIIB	Dead	1	2393	0.82	-0.0594472	low
TCGA-95-A4VK-01A-11R-A262-07	LUAD	FEMALE	WHITE	Stage IIIA	Alive	0	651	-1.25	0.0223105	high
TCGA-64-5779-01A-01R-1628-07	LUAD	MALE	WHITE	Stage IIIA	Alive	0	864	-0.06	-0.207316	low
TCGA-05-4410-01A-21R-1858-07	LUAD	MALE	[Not Available]	Stage IB	Alive	0	0	1.64	-0.174362	low
TCGA-44-A47G-01A-21R-A24H-07	LUAD	FEMALE	WHITE	Stage IA	Alive	0	351	2.78	-0.315722	low
TCGA-97-8179-01A-11R-2287-07	LUAD	MALE	WHITE	Stage IA	Alive	0	435	-0.13	0.0797577	high
TCGA-78-7155-01A-11R-2039-07	LUAD	MALE	WHITE	Stage IB	Dead	1	1171	1.43	0.848087	high
TCGA-75-6206-01A-11R-1755-07	LUAD	MALE	[Not Available]	Stage IB	Alive	0	2590	-1.29	0.0385174	high
TCGA-05-4418-01A-01R-1206-07	LUAD	MALE	[Not Available]	Stage IIIA	Dead	1	274	0.56	-0.27027	low
TCGA-44-2661-01A-01R-1107-07	LUAD	FEMALE	WHITE	Stage IA	Alive	0	1159	2.08	-0.462295	low
TCGA-80-5608-01A-31R-1949-07	LUAD	FEMALE	[Not Available]	Stage IA	Alive	0	2832	-1.29	-0.0186924	low
TCGA-55-6984-01A-11R-1949-07	LUAD	FEMALE	WHITE	Stage IIB	Dead	1	760	-1.18	-0.00568084	high
TCGA-75-7031-01A-11R-1949-07	LUAD	FEMALE	[Not Available]	Stage IB	Alive	0	NA	-0.56	0.0393088	high
TCGA-99-8032-01A-11R-2241-07	LUAD	MALE	WHITE	Stage IA	Alive	0	44	0.89	-0.11636	low
TCGA-55-8512-01A-11R-2403-07	LUAD	MALE	WHITE	Stage IV	Dead	1	607	-1.74	-0.052861	low
TCGA-97-A4M2-01A-12R-A24X-07	LUAD	MALE	WHITE	Stage IA	Alive	0	624	-4.6	-0.365054	low
TCGA-50-6673-01A-11R-1949-07	LUAD	FEMALE	WHITE	Stage I	Dead	1	22	0.36	-0.0201428	low
TCGA-67-3772-01A-01R-0946-07	LUAD	FEMALE	WHITE	Stage IB	Alive	0	573	-0.32	-0.253915	low
TCGA-86-7954-01A-11R-2187-07	LUAD	FEMALE	WHITE	Stage IB	Alive	0	605	1.08	0.0531416	high
TCGA-L9-A743-01A-43R-A39D-07	LUAD	MALE	BLACK OR AFRICAN AMERICAN	Stage IIA	Alive	0	664	3.44	-0.119333	low
TCGA-05-4433-01A-22R-1858-07	LUAD	MALE	[Not Available]	Stage IB	Alive	0	730	-4.1	-0.182539	low
TCGA-91-A4BC-01A-11R-A24H-07	LUAD	MALE	WHITE	Stage IIA	Alive	0	44	2.77	-0.318107	low
TCGA-91-6829-01A-21R-1858-07	LUAD	MALE	WHITE	Stage IB	Dead	1	1258	3	0.170145	high
TCGA-44-6779-01A-11R-1858-07	LUAD	FEMALE	WHITE	Stage IIB	Dead	1	500	1.2	-0.180039	low
TCGA-05-4432-01A-01R-1206-07	LUAD	MALE	[Not Available]	Stage IIB	Alive	0	761	1.02	-0.00608415	high
TCGA-05-4398-01A-01R-1206-07	LUAD	FEMALE	[Not Available]	Stage IIIB	Alive	0	1431	-1.53	-0.0861899	low
TCGA-L4-A4E5-01A-11R-A24X-07	LUAD	FEMALE	WHITE	Stage I	Alive	0	578	0.34	0.0193985	high
TCGA-53-7624-01A-11R-2066-07	LUAD	FEMALE	WHITE	Stage IV	Dead	1	1043	-0.43	0.192368	high
TCGA-55-6968-01A-11R-1949-07	LUAD	MALE	WHITE	Stage IV	Dead	1	1293	0.43	0.127338	high
TCGA-93-A4JP-01A-11R-A24X-07	LUAD	MALE	ASIAN	Stage IV	Alive	0	578	-1.91	-0.130303	low
TCGA-44-2655-01A-01R-0946-07	LUAD	FEMALE	WHITE	Stage IA	Alive	0	1324	-1.23	-0.17014	low
TCGA-55-1594-01A-01R-0946-07	LUAD	MALE	WHITE	Stage IIIA	Alive	0	1178	-0.36	0.00661105	high
TCGA-50-5941-01A-11R-1755-07	LUAD	FEMALE	WHITE	Stage IIIA	Alive	0	1474	2.62	-0.133255	low
TCGA-49-6767-01A-11R-1858-07	LUAD	FEMALE	WHITE	Stage IIB	Alive	0	677	-0.3	-0.0648943	low
TCGA-75-5122-01A-01R-1755-07	LUAD	MALE	[Not Available]	Stage IB	Dead	1	NA	2.29	-0.470611	low
TCGA-78-7539-01A-11R-2066-07	LUAD	FEMALE	WHITE	Stage IIA	Alive	0	791	0.89	-0.12495	low
TCGA-55-7726-01A-11R-2170-07	LUAD	FEMALE	WHITE	Stage IA	Alive	0	652	3.43	0.0687701	high
TCGA-78-7162-01A-21R-2066-07	LUAD	MALE	WHITE	Stage IA	Dead	1	3169	-1.31	-0.10928	low
TCGA-55-6979-01A-11R-1949-07	LUAD	FEMALE	WHITE	Stage IIB	Dead	1	237	2.71	-0.283793	low
TCGA-86-8669-01A-11R-2403-07	LUAD	MALE	WHITE	Stage IA	Alive	0	938	-2.34	-0.113625	low
TCGA-75-6212-01A-11R-1755-07	LUAD	FEMALE	[Not Available]	Stage IIB	Dead	1	1516	-1.91	-0.189573	low
TCGA-44-3396-01A-01R-1206-07	LUAD	FEMALE	WHITE	Stage IIIA	Alive	0	1130	2.17	-0.286694	low
TCGA-50-8457-01A-11R-2326-07	LUAD	FEMALE	BLACK OR AFRICAN AMERICAN	Stage IA	Alive	0	1125	-2.15	-0.339021	low
TCGA-49-AARE-01A-11R-A41B-07	LUAD	FEMALE	BLACK OR AFRICAN AMERICAN	Stage IA	Dead	1	1229	-0.36	-0.13381	low
TCGA-49-4487-01A-21R-1858-07	LUAD	FEMALE	WHITE	Stage IA	Dead	1	855	1.18	-0.256466	low
TCGA-44-6774-01A-21R-1858-07	LUAD	FEMALE	WHITE	Stage IIIA	Alive	0	658	2.95	-0.110876	low
TCGA-L9-A5IP-01A-21R-A39D-07	LUAD	FEMALE	BLACK OR AFRICAN AMERICAN	Stage IV	Dead	1	58	-0.28	0.0647033	high
TCGA-69-8253-01A-11R-2287-07	LUAD	FEMALE	BLACK OR AFRICAN AMERICAN	Stage IIA	Alive	0	426	-1.2	-0.100382	low
TCGA-L9-A7SV-01A-11R-A39D-07	LUAD	MALE	BLACK OR AFRICAN AMERICAN	Stage IIA	Alive	0	565	-0.41	0.172128	high
TCGA-97-8172-01A-11R-2287-07	LUAD	FEMALE	WHITE	Stage IB	Alive	0	545	-1.82	-0.238792	low
TCGA-86-A4P7-01A-11R-A24X-07	LUAD	FEMALE	WHITE	Stage IB	Alive	0	415	2.7	-0.180304	low
TCGA-55-7574-01A-11R-2039-07	LUAD	FEMALE	WHITE	Stage IB	Dead	1	995	3.02	-0.252518	low
TCGA-NJ-A4YI-01A-11R-A262-07	LUAD	FEMALE	WHITE	Stage IIIA	Dead	1	4	-0.88	0.073761	high
TCGA-55-8620-01A-11R-2403-07	LUAD	MALE	WHITE	Stage IV	Dead	1	375	0.59	0.0895045	high
TCGA-55-7728-01A-11R-2187-07	LUAD	FEMALE	WHITE	Stage IB	Alive	0	704	-5.07	-0.487778	low
TCGA-69-7973-01A-11R-2187-07	LUAD	FEMALE	WHITE	Stage IB	Alive	0	230	1.29	0.208269	high
TCGA-50-5932-01A-11R-1755-07	LUAD	MALE	WHITE	Stage IIB	Dead	1	1235	-0.57	0.216167	high
TCGA-05-4430-01A-02R-1206-07	LUAD	FEMALE	[Not Available]	Stage IB	Alive	0	761	0.97	-0.116388	low
TCGA-49-4486-01A-01R-1206-07	LUAD	MALE	WHITE	Stage IA	Dead	1	2318	-1.51	-0.198938	low
TCGA-78-8662-01A-11R-2403-07	LUAD	FEMALE	[Not Evaluated]	Stage IB	Dead	1	3361	0.91	-0.0878648	low
TCGA-95-8039-01A-11R-2241-07	LUAD	MALE	WHITE	Stage IA	Alive	0	830	-1.48	-0.0640034	low
TCGA-MP-A4TA-01A-21R-A24X-07	LUAD	FEMALE	WHITE	Stage IA	Dead	1	950	0.17	0.0343652	high
TCGA-55-7284-01B-11R-2241-07	LUAD	MALE	WHITE	Stage IIB	Dead	1	243	-2.65	-0.174683	low
TCGA-69-7764-01A-11R-2170-07	LUAD	MALE	WHITE	Stage IA	Alive	0	414	-1.13	0.0241597	high
TCGA-44-A4SU-01A-11R-A24X-07	LUAD	FEMALE	WHITE	Stage IA	Dead	1	409	-0.5	-0.121041	low
TCGA-49-4506-01A-01R-1206-07	LUAD	FEMALE	WHITE	Stage IIB	Dead	1	999	-0.43	-0.251766	low
TCGA-78-7161-01A-11R-2039-07	LUAD	FEMALE	WHITE	Stage IIB	Dead	1	291	0.57	-0.0346576	low
TCGA-49-AAQV-01A-11R-A39D-07	LUAD	FEMALE	BLACK OR AFRICAN AMERICAN	Stage II	Dead	1	677	-1.67	0.0208625	high
TCGA-62-A46P-01A-11R-A24H-07	LUAD	MALE	WHITE	Stage IB	Dead	1	594	-0.96	-0.124943	low
TCGA-49-6761-01A-31R-1949-07	LUAD	FEMALE	WHITE	Stage IIIA	Alive	0	354	-0.29	0.00307814	high
TCGA-44-3919-01A-02R-1107-07	LUAD	FEMALE	WHITE	Stage IA	Dead	1	1026	-1.84	-0.159888	low
TCGA-69-7980-01A-11R-2187-07	LUAD	FEMALE	WHITE	Stage I	Alive	0	411	1.51	-0.0234649	low
TCGA-93-7348-01A-21R-2039-07	LUAD	FEMALE	WHITE	Stage IA	Alive	0	531	0.35	-0.152006	low
TCGA-75-7030-01A-11R-1949-07	LUAD	MALE	[Not Available]	Stage IIB	Alive	0	NA	0.74	-0.20178	low
TCGA-86-8074-01A-11R-2241-07	LUAD	FEMALE	WHITE	Stage IIA	Alive	0	24	1.34	0.177575	high
TCGA-78-7158-01A-11R-2039-07	LUAD	FEMALE	WHITE	Stage IIIB	Dead	1	179	-0.22	0.246435	high
TCGA-05-5425-01A-02R-1628-07	LUAD	MALE	[Not Available]	Stage IIB	Alive	0	882	0.51	-0.17731	low
TCGA-91-6831-01A-11R-1858-07	LUAD	MALE	WHITE	Stage IB	Alive	0	310	0.72	0.188663	high
TCGA-97-8175-01A-11R-2287-07	LUAD	FEMALE	WHITE	Stage IB	Alive	0	551	-1.5	-0.181875	low
TCGA-86-8672-01A-21R-2403-07	LUAD	MALE	WHITE	Stage IIB	Dead	1	19	0.95	-0.228594	low
TCGA-44-5645-01A-01R-A278-07	LUAD	FEMALE	BLACK OR AFRICAN AMERICAN	Stage IA	Alive	0	852	-2.64	-0.0258892	low
TCGA-50-6594-01A-11R-1755-07	LUAD	FEMALE	BLACK OR AFRICAN AMERICAN	Stage IIIA	Dead	1	370	0.57	-0.0100155	high
TCGA-86-7714-01A-12R-2170-07	LUAD	FEMALE	BLACK OR AFRICAN AMERICAN	Stage IIIA	Dead	1	625	-0.89	-0.113447	low
TCGA-86-6562-01A-11R-1755-07	LUAD	MALE	WHITE	Stage IIA	Dead	1	376	1.11	-0.0049446	high
TCGA-55-8090-01A-11R-2241-07	LUAD	MALE	WHITE	Stage IA	Dead	1	598	-0.06	-0.0659464	low
TCGA-55-7911-01A-11R-2170-07	LUAD	FEMALE	WHITE	Stage IA	Alive	0	537	0.67	-0.0364542	low
TCGA-55-8507-01A-11R-2403-07	LUAD	MALE	WHITE	Stage IA	Alive	0	418	-0.29	0.105676	high
TCGA-93-8067-01A-11R-2287-07	LUAD	MALE	ASIAN	Stage IB	Alive	0	186	-0.16	0.168563	high
TCGA-44-3918-01A-01R-A278-07	LUAD	FEMALE	WHITE	Stage IA	Alive	0	1036	-2.34	-0.182662	low
TCGA-97-7553-01A-21R-2039-07	LUAD	FEMALE	WHITE	Stage IA	Alive	0	1870	2.45	-0.265462	low
TCGA-55-8205-01A-11R-2241-07	LUAD	FEMALE	WHITE	Stage IIA	Alive	0	599	1.72	-0.176544	low
TCGA-05-4390-01A-02R-1755-07	LUAD	FEMALE	[Not Available]	Stage IB	Alive	0	1126	0.81	0.00519163	high
TCGA-86-8668-01A-11R-2403-07	LUAD	FEMALE	WHITE	Stage IA	Alive	0	423	-0.57	-0.0839772	low
TCGA-62-8398-01A-11R-2326-07	LUAD	MALE	WHITE	Stage IIIA	Dead	1	444	-0.33	0.0411734	high
TCGA-55-8513-01A-11R-2403-07	LUAD	FEMALE	WHITE	Stage IIB	Alive	0	791	-3.82	-0.270585	low
TCGA-83-5908-01A-21R-2287-07	LUAD	FEMALE	WHITE	Stage IA	Alive	0	824	1.24	0.0787857	high
TCGA-05-4422-01A-01R-1206-07	LUAD	MALE	[Not Available]	Stage IB	Alive	0	365	-3.74	-0.21266	low
TCGA-50-5045-01A-01R-1628-07	LUAD	FEMALE	BLACK OR AFRICAN AMERICAN	[Discrepancy]	Dead	1	2174	2.42	-0.42319	low
TCGA-44-4112-01B-06R-A277-07	LUAD	FEMALE	WHITE	Stage IB	Dead	1	808	-1.32	-0.273282	low
TCGA-91-6836-01A-21R-1858-07	LUAD	FEMALE	WHITE	Stage IB	Alive	0	417	0.58	0.259998	high
TCGA-55-6975-01A-11R-1949-07	LUAD	MALE	WHITE	Stage IIB	Dead	1	118	3.2	0.0258031	high
TCGA-55-A491-01A-11R-A24H-07	LUAD	FEMALE	WHITE	Stage IA	Alive	0	626	-0.79	-0.0923718	low
TCGA-93-7347-01A-11R-2187-07	LUAD	FEMALE	WHITE	Stage IA	Alive	0	683	3.33	-0.282519	low
TCGA-MP-A4T9-01A-11R-A24X-07	LUAD	FEMALE	WHITE	Stage IIIA	Dead	1	1265	-0.27	-0.0376278	low
TCGA-49-AAR9-01A-21R-A41B-07	LUAD	MALE	BLACK OR AFRICAN AMERICAN	Stage IIB	Dead	1	260	1.8	0.108614	high
TCGA-75-6203-01A-11R-1755-07	LUAD	FEMALE	[Not Available]	Stage IIIA	Alive	0	NA	-3.59	-0.398927	low
TCGA-55-8091-01A-11R-2241-07	LUAD	MALE	WHITE	Stage IB	Alive	0	600	-0.23	-0.0927609	low
TCGA-97-7547-01A-11R-2039-07	LUAD	FEMALE	WHITE	Stage IB	Alive	0	1965	-1.13	-0.0173385	low
TCGA-05-4417-01A-22R-1858-07	LUAD	FEMALE	[Not Available]	Stage IB	Alive	0	455	1.53	-0.135859	low
TCGA-62-A46R-01A-11R-A24H-07	LUAD	FEMALE	WHITE	Stage IB	Dead	1	1725	-1.88	-0.0801618	low
TCGA-49-4490-01A-21R-1858-07	LUAD	FEMALE	WHITE	Stage IIIA	Dead	1	385	1.19	-0.150909	low
TCGA-05-4395-01A-01R-1206-07	LUAD	MALE	[Not Available]	Stage IIIB	Dead	1	0	-0.13	-0.148618	low
TCGA-62-A46Y-01A-11R-A24H-07	LUAD	FEMALE	WHITE	Stage IIIA	Dead	1	414	-3.01	-0.174073	low
TCGA-97-A4M7-01A-11R-A24X-07	LUAD	MALE	WHITE	Stage IA	Alive	0	629	-2.08	-0.168812	low
TCGA-46-3766-01A-01R-0980-07	LUSC	FEMALE	WHITE	Stage IA	Alive	0	370	2.04	-0.345906	low
TCGA-39-5040-01A-21R-2125-07	LUSC	MALE	WHITE	Stage IIIA	Dead	1	519	0.51	0.220269	high
TCGA-98-A53H-01A-12R-A262-07	LUSC	FEMALE	WHITE	Stage IA	Alive	0	618	3.15	-0.130768	low
TCGA-56-8309-01A-11R-2296-07	LUSC	MALE	WHITE	Stage IA	Alive	0	428	2.92	-0.165827	low
TCGA-21-1078-01A-01R-0692-07	LUSC	MALE	WHITE	Stage IB	Dead	1	474	0.14	0.114347	high
TCGA-37-A5EL-01A-11R-A26W-07	LUSC	MALE	WHITE	Stage IIB	Dead	1	1143	1.5	0.0318835	high
TCGA-85-A510-01A-11R-A26W-07	LUSC	FEMALE	WHITE	Stage IIB	Alive	0	482	-1.08	0.121508	high
TCGA-22-5479-01A-31R-1949-07	LUSC	MALE	WHITE	Stage IB	Dead	1	2625	1.51	0.168943	high
TCGA-56-A5DS-01A-11R-A27Q-07	LUSC	FEMALE	WHITE	Stage IB	Alive	0	8	-0.04	0.0900844	high
TCGA-37-4129-01A-01R-1100-07	LUSC	FEMALE	WHITE	Stage IA	Alive	0	242	0.05	-0.0160962	low
TCGA-77-8009-01A-11R-2187-07	LUSC	MALE	[Not Available]	Stage IIB	Dead	1	1695	2.22	0.48213	high
TCGA-O2-A52S-01A-11R-A262-07	LUSC	FEMALE	WHITE	Stage III	Dead	1	387	0.15	0.67437	high
TCGA-NC-A5HD-01A-11R-A26W-07	LUSC	MALE	WHITE	Stage IIB	Dead	1	2	2.8	0.102145	high
TCGA-37-4133-01A-01R-1100-07	LUSC	MALE	WHITE	Stage IIIA	Alive	0	238	-0.17	-0.171424	low
TCGA-66-2765-01A-01R-0851-07	LUSC	MALE	[Not Available]	Stage IB	Alive	0	61	0.78	-0.0622783	low
TCGA-43-A474-01A-11R-A24H-07	LUSC	MALE	WHITE	Stage IIA	Alive	0	353	4.02	0.366664	high
TCGA-66-2792-01A-01R-0980-07	LUSC	MALE	[Not Available]	Stage IIB	Alive	0	913	2.66	0.277814	high
TCGA-22-5485-01A-01R-1635-07	LUSC	FEMALE	WHITE	Stage IA	Dead	1	916	1.61	0.458312	high
TCGA-NC-A5HL-01A-11R-A26W-07	LUSC	MALE	WHITE	Stage IIA	Dead	1	88	-0.61	0.00856103	high
TCGA-56-8307-01A-11R-2296-07	LUSC	FEMALE	WHITE	Stage IIB	Alive	0	818	0.04	0.503422	high
TCGA-56-8629-01A-11R-2403-07	LUSC	MALE	WHITE	Stage IIA	Alive	0	481	1.87	0.0785473	high
TCGA-NK-A5CR-01A-11R-A26W-07	LUSC	MALE	[Unknown]	Stage IB	Alive	0	2542	1.78	0.153749	high
TCGA-34-2600-01A-01R-0851-07	LUSC	FEMALE	WHITE	Stage IA	Dead	1	1874	0.22	0.179897	high
TCGA-56-8304-01A-11R-2326-07	LUSC	FEMALE	WHITE	Stage IA	Alive	0	106	-0.32	0.114008	high
TCGA-58-8387-01A-11R-2296-07	LUSC	MALE	WHITE	Stage IIA	Dead	1	403	-0.97	-0.193948	low
TCGA-56-8305-01A-11R-2296-07	LUSC	MALE	WHITE	Stage IB	Alive	0	105	2.36	0.134318	high
TCGA-77-8131-01A-11R-2247-07	LUSC	MALE	[Not Evaluated]	Stage IB	Dead	1	383	3.33	-0.306423	low
TCGA-85-8353-01A-21R-2296-07	LUSC	MALE	WHITE	Stage IIIA	Dead	1	94	2.4	0.0652427	high
TCGA-37-A5EN-01A-21R-A26W-07	LUSC	MALE	WHITE	Stage IIIB	Alive	0	660	0.87	0.161572	high
TCGA-60-2719-01A-01R-0851-07	LUSC	FEMALE	WHITE	Stage IB	Alive	0	1297	0.05	0.352912	high
TCGA-52-7810-01A-11R-2125-07	LUSC	FEMALE	WHITE	Stage IIB	Alive	0	923	3.38	-0.0463732	low
TCGA-85-8355-01A-11R-2296-07	LUSC	MALE	WHITE	Stage IA	Alive	0	61	2.6	-0.184419	low
TCGA-77-8143-01A-11R-2247-07	LUSC	MALE	[Not Evaluated]	Stage IIIA	Dead	1	803	-0.01	0.247404	high
TCGA-22-5489-01A-01R-1635-07	LUSC	MALE	WHITE	Stage IA	Dead	1	1912	1.93	-0.0378116	low
TCGA-21-1080-01A-01R-0692-07	LUSC	MALE	WHITE	Stage IB	Alive	0	3724	-1.81	0.0466044	high
TCGA-70-6723-01A-11R-1820-07	LUSC	MALE	ASIAN	Stage IIA	Alive	0	375	1.41	0.649587	high
TCGA-66-2734-01A-01R-0980-07	LUSC	FEMALE	[Not Available]	Stage IB	Alive	0	1311	1.14	-0.0485376	low
TCGA-66-2781-01A-01R-0851-07	LUSC	MALE	[Not Available]	Stage IB	Alive	0	121	1.58	-0.0801144	low
TCGA-58-8386-01A-11R-2296-07	LUSC	MALE	[Not Evaluated]	Stage IV	Dead	1	1	0.32	0.0454617	high
TCGA-34-5927-01A-11R-1820-07	LUSC	FEMALE	WHITE	Stage IA	Alive	0	1361	1.9	0.663631	high
TCGA-85-6560-01A-11R-1820-07	LUSC	MALE	WHITE	Stage IIA	Alive	0	1259	-0.72	0.39151	high
TCGA-22-5483-01A-01R-1820-07	LUSC	MALE	WHITE	Stage IIA	Dead	1	573	2.24	0.252293	high
TCGA-34-5240-01A-01R-1443-07	LUSC	FEMALE	WHITE	Stage IIB	Alive	0	1541	1.15	-0.0180913	low
TCGA-43-6773-01A-41R-1949-07	LUSC	MALE	WHITE	Stage IIB	Dead	1	116	3.45	-0.234697	low
TCGA-66-2794-01A-01R-1201-07	LUSC	MALE	[Not Available]	Stage IIIB	Alive	0	1645	-0.02	-7.0965e-05	high
TCGA-33-AASI-01A-22R-A405-07	LUSC	FEMALE	BLACK OR AFRICAN AMERICAN	Stage IIB	Dead	1	1344	-0.1	0.0424582	high
TCGA-43-7658-01A-11R-2125-07	LUSC	FEMALE	WHITE	Stage IA	Dead	1	2378	-0.85	0.796807	high
TCGA-39-5036-01A-01R-1443-07	LUSC	MALE	WHITE	Stage IB	Alive	0	2165	0.16	-0.0274436	low
TCGA-37-3792-01A-01R-0980-07	LUSC	MALE	WHITE	Stage IB	Alive	0	12	0.18	-0.27539	low
TCGA-22-4604-01A-01R-1201-07	LUSC	MALE	WHITE	Stage IIA	Dead	1	399	0.89	-0.0493762	low
TCGA-21-5787-01A-01R-1635-07	LUSC	MALE	BLACK OR AFRICAN AMERICAN	Stage IIIA	Dead	1	329	0.54	-0.0597964	low
TCGA-O2-A52V-01A-31R-A262-07	LUSC	FEMALE	BLACK OR AFRICAN AMERICAN	Stage II	Dead	1	1335	1.51	0.21378	high
TCGA-77-8007-01A-11R-2187-07	LUSC	MALE	[Not Available]	Stage IIB	Dead	1	198	0.8	-0.0657615	low
TCGA-98-A53J-01A-11R-A26W-07	LUSC	MALE	WHITE	Stage IB	Alive	0	630	-0.28	0.0243392	high
TCGA-85-A4QR-01A-11R-A24Z-07	LUSC	MALE	WHITE	Stage IB	Alive	0	600	1.28	0.197523	high
TCGA-90-A4EE-01A-11R-A24Z-07	LUSC	MALE	WHITE	Stage IIA	Alive	0	688	2.03	0.0975714	high
TCGA-66-2767-01A-01R-0851-07	LUSC	MALE	[Not Available]	Stage IIIB	Alive	0	61	2.69	-0.214052	low
TCGA-60-2712-01A-01R-0851-07	LUSC	FEMALE	WHITE	Stage IIB	Dead	1	274	2.55	-0.235955	low
TCGA-66-2768-01A-01R-0851-07	LUSC	MALE	[Not Available]	Stage IIB	Alive	0	61	0.17	-0.0774077	low
TCGA-56-A4BW-01A-11R-A24H-07	LUSC	MALE	WHITE	Stage IIA	Alive	0	585	1.48	0.102418	high
TCGA-21-1079-01A-01R-0692-07	LUSC	MALE	WHITE	Stage IIIA	Dead	1	965	3.24	0.0112812	high
TCGA-22-1011-01A-01R-0692-07	LUSC	MALE	WHITE	Stage IB	Dead	1	53	-1.61	-0.181905	low
TCGA-77-8128-01A-11R-2247-07	LUSC	MALE	[Not Evaluated]	Stage IIIA	Dead	1	1150	3.99	0.416839	high
TCGA-77-8148-01A-11R-2247-07	LUSC	MALE	[Not Evaluated]	Stage IIIA	Alive	0	2023	2.11	0.237888	high
TCGA-34-A5IX-01A-12R-A27Q-07	LUSC	MALE	WHITE	Stage IIB	Alive	0	1031	0.79	0.10099	high
TCGA-77-7141-01A-11R-2045-07	LUSC	MALE	WHITE	Stage IB	Alive	0	15	1.07	0.194594	high
TCGA-58-8388-01A-11R-2326-07	LUSC	MALE	WHITE	Stage IB	Dead	1	412	0.36	0.346211	high
TCGA-56-7580-01A-11R-2045-07	LUSC	MALE	WHITE	Stage IB	Alive	0	925	1.82	0.19194	high
TCGA-J1-A4AH-01A-31R-A24H-07	LUSC	MALE	WHITE	Stage IIA	Alive	0	581	0.7	0.183178	high
TCGA-85-8052-01A-11R-2247-07	LUSC	MALE	WHITE	Stage IIB	Alive	0	734	1.53	0.285788	high
TCGA-60-2725-01A-01R-1201-07	LUSC	MALE	WHITE	Stage IB	Alive	0	816	1.21	-0.103137	low
TCGA-85-8070-01A-11R-2247-07	LUSC	MALE	WHITE	Stage IB	Alive	0	960	0.68	0.047441	high
TCGA-22-5477-01A-01R-1635-07	LUSC	MALE	WHITE	Stage IA	Dead	1	1346	-1.65	0.381718	high
TCGA-85-A513-01A-12R-A26W-07	LUSC	FEMALE	ASIAN	Stage IA	Alive	0	910	3.63	-0.337297	low
TCGA-60-2716-01A-01R-0851-07	LUSC	MALE	[Not Available]	Stage IIB	Alive	0	1475	0.54	0.220857	high
TCGA-63-7023-01A-11R-1949-07	LUSC	MALE	[Not Available]	Stage IIA	Alive	0	1682	1.01	0.497016	high
TCGA-66-2778-01A-02R-0851-07	LUSC	FEMALE	[Not Available]	Stage IIIB	Alive	0	578	-0.61	-0.212439	low
TCGA-21-1075-01A-01R-0692-07	LUSC	MALE	WHITE	Stage IIB	Alive	0	2134	2.14	0.212253	high
TCGA-66-2737-01A-01R-0980-07	LUSC	MALE	[Not Available]	Stage IIB	Alive	0	61	2.96	0.022842	high
TCGA-85-A53L-01A-21R-A26W-07	LUSC	MALE	ASIAN	Stage IIA	Alive	0	377	2.54	0.105623	high
TCGA-58-8391-01A-11R-2326-07	LUSC	FEMALE	WHITE	Stage IIIA	Alive	0	2167	1.57	0.163417	high
TCGA-56-7222-01A-11R-2045-07	LUSC	MALE	WHITE	Stage IB	Dead	1	562	2.15	0.229995	high
TCGA-66-2753-01A-01R-0980-07	LUSC	MALE	[Not Available]	Stage IB	Alive	0	31	2.45	0.0892266	high
TCGA-33-AASJ-01A-11R-A405-07	LUSC	MALE	BLACK OR AFRICAN AMERICAN	Stage IB	Dead	1	3600	0.21	0.27584	high
TCGA-63-A5MR-01A-31R-A27Q-07	LUSC	FEMALE	[Not Evaluated]	Stage IB	Alive	0	2716	1.2	0.0921063	high
TCGA-60-2721-01A-01R-0851-07	LUSC	MALE	WHITE	Stage IB	Alive	0	983	1.51	0.136115	high
TCGA-85-8277-01A-11R-2296-07	LUSC	MALE	WHITE	Stage IIIA	Dead	1	307	1.33	0.256131	high
TCGA-22-5481-01A-31R-1949-07	LUSC	FEMALE	WHITE	Stage IIB	Dead	1	2409	-0.42	0.182835	high
TCGA-33-4582-01A-01R-1443-07	LUSC	MALE	WHITE	Stage IA	Dead	1	3149	2.26	0.0141316	high
TCGA-77-7335-01A-11R-2045-07	LUSC	FEMALE	WHITE	Stage IIIB	Dead	1	2133	1.17	-0.391845	low
TCGA-22-4593-01A-21R-1820-07	LUSC	MALE	WHITE	Stage IIA	Dead	1	1067	5.36	0.243233	high
TCGA-22-1016-01A-01R-0692-07	LUSC	MALE	WHITE	Stage IB	Dead	1	822	0.09	0.0101853	high
TCGA-56-8622-01A-11R-2403-07	LUSC	MALE	WHITE	Stage IB	Alive	0	55	1.11	-0.0637779	low
TCGA-77-8130-01A-11R-2247-07	LUSC	MALE	[Not Evaluated]	Stage IIB	Alive	0	4765	3.61	-0.040584	low
TCGA-85-8666-01A-11R-2403-07	LUSC	MALE	WHITE	Stage IB	Dead	1	687	1.6	0.309009	high
TCGA-63-A5MV-01A-21R-A26W-07	LUSC	MALE	[Not Evaluated]	Stage IIA	Alive	0	1100	1.46	-0.0534984	low
TCGA-63-A5MU-01A-11R-A26W-07	LUSC	MALE	[Not Evaluated]	Stage IIB	Dead	1	NA	0.66	0.216641	high
TCGA-77-A5GF-01A-21R-A27Q-07	LUSC	MALE	[Not Evaluated]	Stage IIA	Dead	1	840	1.03	0.141163	high
TCGA-77-6845-01A-11R-1949-07	LUSC	MALE	WHITE	Stage IIB	Dead	1	708	1.94	0.281211	high
TCGA-43-8118-01A-11R-2403-07	LUSC	FEMALE	WHITE	Stage IA	Dead	1	89	0.65	0.270467	high
TCGA-66-2769-01A-02R-0851-07	LUSC	MALE	[Not Available]	Stage IIIB	Dead	1	215	2.07	-0.164796	low
TCGA-94-8491-01A-11R-2326-07	LUSC	MALE	WHITE	Stage IIA	Alive	0	810	-0.54	-0.122249	low
TCGA-52-7622-01A-11R-2125-07	LUSC	FEMALE	WHITE	Stage IA	Alive	0	862	1.33	0.0694744	high
TCGA-51-6867-01A-11R-2045-07	LUSC	FEMALE	WHITE	Stage I	Dead	1	1856	-1.21	0.296706	high
TCGA-60-2723-01A-01R-0851-07	LUSC	FEMALE	WHITE	Stage IB	Alive	0	1092	-1.11	0.0463785	high
TCGA-85-8071-01A-11R-2247-07	LUSC	MALE	WHITE	Stage IIA	Alive	0	815	1.39	0.315346	high
TCGA-46-3768-01A-01R-0980-07	LUSC	MALE	WHITE	Stage IIIA	Dead	1	299	0.77	0.236201	high
TCGA-22-4613-01A-01R-1443-07	LUSC	FEMALE	WHITE	Stage IA	Dead	1	358	-0.87	0.0208602	high
TCGA-43-6143-01A-11R-1820-07	LUSC	MALE	WHITE	Stage IB	Alive	0	699	1.83	0.762326	high
TCGA-39-5029-01A-01R-1443-07	LUSC	MALE	WHITE	Stage IIIA	Dead	1	740	1.05	-0.047414	low
TCGA-43-2578-01A-01R-0851-07	LUSC	FEMALE	WHITE	Stage IA	Dead	1	684	1.28	0.0864186	high
TCGA-98-8023-01A-11R-2247-07	LUSC	MALE	WHITE	Stage IIIA	Alive	0	649	1.01	0.0388631	high
TCGA-NC-A5HN-01A-11R-A26W-07	LUSC	MALE	WHITE	Stage IIA	Alive	0	1499	0.76	0.278538	high
TCGA-56-5897-01A-11R-1635-07	LUSC	MALE	WHITE	Stage IA	Alive	0	378	0.83	-0.0990267	low
TCGA-21-1076-01A-02R-0692-07	LUSC	FEMALE	WHITE	Stage IB	Alive	0	1852	-3.02	-0.400649	low
TCGA-33-AASB-01A-11R-A405-07	LUSC	MALE	BLACK OR AFRICAN AMERICAN	Stage IB	Dead	1	211	0.92	0.151029	high
TCGA-98-A538-01A-11R-A262-07	LUSC	MALE	WHITE	Stage IIB	Alive	0	826	0.82	0.225996	high
TCGA-18-3410-01A-01R-0980-07	LUSC	MALE	[Not Available]	Stage IIB	Dead	1	146	0.12	0.115918	high
TCGA-66-2782-01A-01R-0851-07	LUSC	MALE	[Not Available]	Stage IIB	Dead	1	365	0.08	-0.0855107	low
TCGA-56-7579-01A-11R-2045-07	LUSC	MALE	WHITE	Stage IIIA	Dead	1	951	0.33	0.101492	high
TCGA-58-A46M-01A-11R-A24H-07	LUSC	MALE	WHITE	Stage IIB	Alive	0	1072	-1.63	0.339691	high
TCGA-96-7544-01A-11R-2045-07	LUSC	MALE	WHITE	Stage IIB	Dead	1	2160	0.52	0.079929	high
TCGA-58-A46L-01A-11R-A24H-07	LUSC	MALE	WHITE	Stage IIIA	Alive	0	1723	-1.04	0.290646	high
TCGA-77-8008-01A-21R-2187-07	LUSC	MALE	[Not Available]	Stage IB	Dead	1	2639	2.47	-0.103706	low
TCGA-94-8490-01A-11R-2326-07	LUSC	MALE	WHITE	Stage IIB	Alive	0	153	1.09	0.314311	high
TCGA-56-8628-01A-11R-2403-07	LUSC	MALE	WHITE	Stage IA	Alive	0	616	0.57	-0.0299225	low
TCGA-22-4591-01A-01R-1201-07	LUSC	MALE	WHITE	Stage IIIA	Dead	1	623	0.96	0.0208074	high
TCGA-LA-A7SW-01A-11R-A405-07	LUSC	MALE	BLACK OR AFRICAN AMERICAN	Stage IIIA	Dead	1	408	2.38	0.136618	high
TCGA-98-8021-01A-11R-2247-07	LUSC	FEMALE	WHITE	Stage IA	Alive	0	937	2.55	0.147847	high
TCGA-98-A539-01A-31R-A262-07	LUSC	MALE	WHITE	Stage IIB	Alive	0	173	1.37	0.117089	high
TCGA-56-8082-01A-11R-2247-07	LUSC	FEMALE	WHITE	Stage IIA	Alive	0	455	1.9	0.3458	high
TCGA-77-8136-01A-11R-2247-07	LUSC	FEMALE	[Not Evaluated]	Stage IIB	Dead	1	1189	1.72	-0.000718208	high
TCGA-98-8022-01A-11R-2247-07	LUSC	MALE	WHITE	Stage IA	Dead	1	933	1.45	0.0280897	high
TCGA-85-7698-01A-11R-2125-07	LUSC	MALE	WHITE	Stage IA	Alive	0	952	0	0.186335	high
TCGA-60-2704-01A-11R-2045-07	LUSC	MALE	WHITE	Stage IIB	Dead	1	1154	0.95	-0.201793	low
TCGA-22-5474-01A-01R-1635-07	LUSC	MALE	WHITE	Stage IB	Dead	1	445	0.94	0.0189412	high
TCGA-85-A4CL-01A-41R-A26W-07	LUSC	MALE	WHITE	Stage IA	Dead	1	921	0.27	-0.0287616	low
TCGA-85-A4CN-01A-11R-A24H-07	LUSC	FEMALE	WHITE	Stage IIB	Alive	0	1038	3.12	0.207534	high
TCGA-58-A46J-01A-11R-A24H-07	LUSC	MALE	WHITE	Stage IIB	Alive	0	2589	0.66	0.170107	high
TCGA-21-1082-01A-01R-0692-07	LUSC	MALE	WHITE	Stage IB	Alive	0	3644	-0.36	0.0800616	high
TCGA-85-A512-01A-11R-A26W-07	LUSC	MALE	WHITE	Stage IIA	Alive	0	465	0.93	-0.0267958	low
TCGA-85-6561-01A-11R-1820-07	LUSC	MALE	WHITE	Stage IB	Alive	0	1224	1.66	0.0320443	high
TCGA-37-A5EM-01A-21R-A27Q-07	LUSC	MALE	WHITE	Stage II	Alive	0	867	1.85	0.156131	high
TCGA-77-8146-01A-11R-2247-07	LUSC	MALE	[Not Evaluated]	Stage IA	Alive	0	3189	2.39	0.020056	high
TCGA-63-5128-01A-01R-1443-07	LUSC	MALE	[Not Available]	Stage IB	Dead	1	NA	1.86	0.0586313	high
TCGA-NK-A5CT-01A-31R-A26W-07	LUSC	MALE	WHITE	Stage IA	Alive	0	1997	0.07	-0.0718312	low
TCGA-92-8063-01A-11R-2247-07	LUSC	MALE	WHITE	Stage IIIA	Alive	0	122	2.7	0.0981087	high
TCGA-MF-A522-01A-11R-A262-07	LUSC	MALE	WHITE	Stage IB	Dead	1	360	1.09	0.215758	high
TCGA-58-A46K-01A-11R-A24H-07	LUSC	MALE	WHITE	Stage IIIA	Dead	1	1045	-1.52	0.231458	high
TCGA-18-3409-01A-01R-0980-07	LUSC	MALE	WHITE	Stage IA	Alive	0	3747	2.69	-0.0516485	low
TCGA-98-A53I-01A-31R-A262-07	LUSC	MALE	WHITE	Stage IIA	Alive	0	565	0.68	0.12928	high
TCGA-60-2710-01A-01R-0851-07	LUSC	FEMALE	WHITE	Stage IIA	Alive	0	2024	0.45	0.240093	high
TCGA-56-7731-01A-11R-2125-07	LUSC	FEMALE	WHITE	Stage IB	Dead	1	3	1.12	-0.0846745	low
TCGA-66-2757-01A-01R-0851-07	LUSC	FEMALE	[Not Available]	Stage IA	Dead	1	1338	-1.39	0.243079	high
TCGA-63-A5MW-01A-11R-A26W-07	LUSC	MALE	[Not Evaluated]	Stage IB	Alive	0	1639	4.09	0.193808	high
TCGA-18-3408-01A-01R-0980-07	LUSC	FEMALE	WHITE	Stage IB	Dead	1	2304	0.32	0.0188702	high
TCGA-63-A5MN-01A-22R-A27Q-07	LUSC	FEMALE	[Not Evaluated]	Stage IIB	Dead	1	345	3.47	-0.327379	low
TCGA-85-A4JB-01A-51R-A262-07	LUSC	MALE	WHITE	Stage IIB	Alive	0	942	3.05	0.102619	high
TCGA-92-8065-01A-11R-2247-07	LUSC	FEMALE	WHITE	Stage IIB	Alive	0	70	-2.13	-0.152058	low
TCGA-63-A5MP-01A-11R-A26W-07	LUSC	MALE	[Not Evaluated]	Stage IIB	Alive	0	769	0.26	-0.00133864	high
TCGA-39-5024-01A-21R-1820-07	LUSC	FEMALE	WHITE	Stage IIIA	Alive	0	2510	0.53	0.0140148	high
TCGA-63-A5MM-01A-11R-A26W-07	LUSC	FEMALE	[Not Evaluated]	Stage IIB	Dead	1	456	1.33	-0.109377	low
TCGA-34-2608-01A-02R-0851-07	LUSC	MALE	WHITE	Stage IB	Dead	1	1000	1.28	-0.249589	low
TCGA-52-7811-01A-11R-2125-07	LUSC	MALE	WHITE	Stage IB	Dead	1	266	1.49	0.0198422	high
TCGA-94-8035-01A-11R-2247-07	LUSC	MALE	WHITE	Stage IIB	Alive	0	122	1.44	0.282158	high
TCGA-43-7657-01A-31R-2125-07	LUSC	FEMALE	WHITE	Stage IA	Alive	0	236	3.56	0.0143351	high
TCGA-85-8276-01A-11R-2296-07	LUSC	MALE	WHITE	Stage IIA	Alive	0	1050	1.42	0.0164542	high
TCGA-43-A56U-01A-11R-A26W-07	LUSC	FEMALE	WHITE	Stage IA	Alive	0	432	3.21	-0.356174	low
TCGA-18-5595-01A-01R-1635-07	LUSC	MALE	[Not Available]	Stage IB	Dead	1	827	1.59	0.420711	high
TCGA-66-2763-01A-01R-0851-07	LUSC	FEMALE	[Not Available]	Stage IB	Alive	0	30	-0.17	0.0991586	high
TCGA-22-4595-01A-01R-1201-07	LUSC	MALE	WHITE	Stage IIIA	Dead	1	734	0.82	0.121045	high
TCGA-21-5783-01A-41R-2187-07	LUSC	MALE	WHITE	Stage IB	Dead	1	2680	4.95	0.325504	high
TCGA-43-3920-01A-01R-0980-07	LUSC	MALE	WHITE	Stage IB	Alive	0	1007	-2.49	-0.1839	low
TCGA-51-4079-01A-01R-1100-07	LUSC	FEMALE	BLACK OR AFRICAN AMERICAN	Stage IB	Dead	1	12	1.1	0.0207655	high
TCGA-21-5784-01A-01R-1635-07	LUSC	FEMALE	WHITE	Stage IB	Alive	0	1268	0.96	-0.16269	low
TCGA-LA-A446-01A-21R-A24Z-07	LUSC	MALE	WHITE	Stage IA	Alive	0	401	0.55	0.199619	high
TCGA-34-5232-01A-21R-1820-07	LUSC	FEMALE	BLACK OR AFRICAN AMERICAN	Stage IIA	Alive	0	2471	1.89	-0.0392612	low
TCGA-NC-A5HP-01A-11R-A26W-07	LUSC	MALE	WHITE	Stage IV	Dead	1	770	3.9	0.217906	high
TCGA-96-A4JL-01A-11R-A24Z-07	LUSC	FEMALE	ASIAN	Stage IIA	Alive	0	842	2.03	0.243583	high
TCGA-18-3419-01A-01R-0980-07	LUSC	MALE	[Not Available]	Stage IIB	Alive	0	2811	-0.44	0.0165388	high
TCGA-46-6025-01A-11R-1820-07	LUSC	MALE	WHITE	Stage IIB	Alive	0	324	2.43	0.0620038	high
TCGA-58-A46N-01A-11R-A24H-07	LUSC	MALE	WHITE	Stage IB	Alive	0	910	1.11	0.456303	high
TCGA-68-8250-01A-11R-2296-07	LUSC	MALE	BLACK OR AFRICAN AMERICAN	Stage IA	Alive	0	244	0.16	0.131964	high
TCGA-NC-A5HJ-01A-11R-A26W-07	LUSC	MALE	WHITE	Stage IIB	Dead	1	418	1.31	-0.0805142	low
TCGA-56-8083-01A-11R-2247-07	LUSC	MALE	WHITE	Stage IB	Alive	0	150	3.53	0.375954	high
TCGA-77-7138-01A-41R-2045-07	LUSC	MALE	[Not Available]	Stage IB	Dead	1	340	0.9	0.0753866	high
TCGA-33-4538-01A-01R-1201-07	LUSC	MALE	WHITE	Stage IIIA	Dead	1	2979	0.85	0.289238	high
TCGA-18-4086-01A-01R-1100-07	LUSC	MALE	[Not Available]	Stage IB	Dead	1	85	1.52	-0.0455817	low
TCGA-66-2744-01A-01R-0980-07	LUSC	MALE	[Not Available]	Stage IIB	Alive	0	30	1.8	-0.145355	low
TCGA-60-2713-01A-01R-0851-07	LUSC	MALE	WHITE	Stage IB	Alive	0	1731	0.64	0.0216725	high
TCGA-60-2708-01A-01R-0851-07	LUSC	FEMALE	WHITE	Stage IIB	Alive	0	2447	4.68	0.0521799	high
TCGA-37-5819-01A-01R-1635-07	LUSC	MALE	WHITE	Stage IIIA	Alive	0	103	0.24	-0.0687693	low
TCGA-NK-A5CX-01A-11R-A26W-07	LUSC	MALE	WHITE	Stage IIA	Alive	0	111	0.97	-0.0146925	low
TCGA-85-8582-01A-21R-2403-07	LUSC	MALE	WHITE	Stage IA	Alive	0	1160	3.93	0.112372	high
TCGA-85-8352-01A-31R-2326-07	LUSC	MALE	WHITE	Stage IIIA	Dead	1	161	0.92	0.272821	high
TCGA-66-2795-01A-02R-0980-07	LUSC	MALE	[Not Available]	Stage IIIB	Alive	0	122	1.18	-0.0249307	low
TCGA-22-4607-01A-01R-1201-07	LUSC	MALE	WHITE	Stage IB	Dead	1	587	1.4	-0.115945	low
TCGA-66-2790-01A-01R-0980-07	LUSC	MALE	[Not Available]	Stage IIB	Alive	0	699	0.5	0.137319	high
TCGA-77-8150-01A-11R-2247-07	LUSC	MALE	[Not Evaluated]	Stage IIIA	Dead	1	1655	0.08	0.276618	high
TCGA-43-6770-01A-11R-1820-07	LUSC	FEMALE	BLACK OR AFRICAN AMERICAN	Stage IB	Alive	0	653	3.05	0.308144	high
TCGA-33-4583-01A-01R-1443-07	LUSC	MALE	WHITE	Stage IA	Dead	1	4601	-1.86	0.338767	high
TCGA-66-2773-01A-01R-1201-07	LUSC	MALE	[Not Available]	Stage IB	Dead	1	92	-0.25	0.0113308	high
TCGA-NC-A5HO-01A-11R-A26W-07	LUSC	FEMALE	WHITE	Stage IIIA	Alive	0	1336	-0.32	0.07177	high
TCGA-33-4566-01A-01R-1443-07	LUSC	MALE	WHITE	Stage IB	Dead	1	5287	-1.3	-0.0475611	low
TCGA-56-8504-01A-11R-2403-07	LUSC	MALE	WHITE	Stage IB	Alive	0	510	-0.89	0.313324	high
TCGA-63-A5MG-01A-12R-A27Q-07	LUSC	MALE	[Not Evaluated]	Stage IB	Alive	0	2148	-0.59	-0.1599	low
TCGA-77-8138-01A-11R-2247-07	LUSC	MALE	[Not Evaluated]	Stage IB	Dead	1	539	2.59	-0.0237767	low
TCGA-90-7766-01A-21R-2125-07	LUSC	FEMALE	WHITE	Stage IA	Alive	0	289	-2.23	0.0634464	high
TCGA-39-5011-01A-01R-1443-07	LUSC	FEMALE	WHITE	Stage IA	Alive	0	4053	0.42	-0.301712	low
TCGA-34-5234-01A-01R-1635-07	LUSC	FEMALE	WHITE	Stage IA	Alive	0	2271	-0.46	-0.341773	low
TCGA-33-AASD-01A-11R-A405-07	LUSC	MALE	BLACK OR AFRICAN AMERICAN	Stage IA	Dead	1	3376	1.91	0.170598	high
TCGA-85-8287-01A-11R-2296-07	LUSC	MALE	WHITE	Stage IA	Dead	1	23	1.77	-0.114526	low
TCGA-85-A4JC-01A-11R-A24Z-07	LUSC	MALE	WHITE	Stage IIA	Dead	1	604	1.51	-0.133609	low
TCGA-56-A49D-01A-11R-A24H-07	LUSC	MALE	WHITE	Stage IIIA	Alive	0	637	0.72	0.0694946	high
TCGA-56-8308-01A-11R-2296-07	LUSC	MALE	WHITE	Stage IIB	Alive	0	517	1.19	0.0661189	high
TCGA-66-2727-01A-01R-0980-07	LUSC	FEMALE	[Not Available]	Stage IB	Dead	1	516	0.99	0.0958394	high
TCGA-85-7843-01A-11R-2125-07	LUSC	MALE	WHITE	Stage IIA	Alive	0	35	1.34	0.184006	high
TCGA-22-4601-01A-01R-1443-07	LUSC	FEMALE	WHITE	Stage IIIA	Dead	1	1057	0.12	0.185535	high
TCGA-56-A4BY-01A-11R-A24H-07	LUSC	MALE	WHITE	Stage IB	Dead	1	543	0.01	0.292855	high
TCGA-NK-A5D1-01A-11R-A26W-07	LUSC	MALE	WHITE	Stage IIA	Alive	0	511	2.97	0.318595	high
TCGA-56-8503-01A-11R-2403-07	LUSC	FEMALE	WHITE	Stage IIB	Alive	0	41	1.7	-0.0451138	low
TCGA-63-7022-01A-11R-1949-07	LUSC	FEMALE	[Not Available]	Stage IA	Alive	0	2073	0.37	-0.259835	low
TCGA-66-2770-01A-01R-0851-07	LUSC	MALE	[Not Available]	Stage IB	Alive	0	700	0.17	0.100511	high
TCGA-77-7338-01A-11R-2045-07	LUSC	MALE	WHITE	Stage IB	Dead	1	5	1.88	0.127306	high
TCGA-66-2759-01A-01R-0851-07	LUSC	MALE	[Not Available]	Stage IIIA	Alive	0	762	0	-0.0236727	low
TCGA-66-2756-01A-01R-0851-07	LUSC	MALE	[Not Available]	Stage IIIB	Alive	0	30	0.57	0.104998	high
TCGA-56-A4ZJ-01A-11R-A262-07	LUSC	FEMALE	WHITE	Stage IA	Alive	0	640	1.17	-0.170717	low
TCGA-34-5929-01A-11R-1820-07	LUSC	FEMALE	WHITE	Stage IB	Dead	1	151	1.57	0.349575	high
TCGA-85-A50Z-01A-21R-A262-07	LUSC	MALE	WHITE	Stage IIA	Alive	0	493	0.02	0.0562036	high
TCGA-77-8144-01A-11R-2247-07	LUSC	MALE	[Not Evaluated]	Stage IB	Alive	0	833	1.72	0.316263	high
TCGA-33-4587-01A-11R-2125-07	LUSC	FEMALE	WHITE	Stage IB	Dead	1	1656	1.08	0.726172	high
TCGA-33-6737-01A-11R-1820-07	LUSC	MALE	WHITE	Stage IIIA	Dead	1	601	0.41	0.0299906	high
TCGA-18-3417-01A-01R-1443-07	LUSC	MALE	[Not Available]	Stage IV	Dead	1	1097	4	-0.114161	low
TCGA-37-3783-01A-01R-1201-07	LUSC	MALE	WHITE	Stage IIIA	Alive	0	122	-1.28	-0.216434	low
TCGA-56-1622-01A-01R-0692-07	LUSC	MALE	WHITE	Stage IB	Dead	1	881	2.06	0.273226	high
TCGA-39-5035-01A-01R-1443-07	LUSC	FEMALE	WHITE	Stage IA	Alive	0	2080	0.63	-0.0750245	low
TCGA-XC-AA0X-01A-32R-A405-07	LUSC	FEMALE	BLACK OR AFRICAN AMERICAN	Stage IA	Dead	1	6	-1.54	0.0235259	high
TCGA-22-0940-01A-01R-0692-07	LUSC	MALE	WHITE	Stage IIA	Dead	1	669	0.44	-0.0767396	low
TCGA-66-2758-01A-02R-0851-07	LUSC	MALE	[Not Available]	Stage IB	Alive	0	639	-0.7	-0.0106488	high
TCGA-77-A5G7-01B-11R-A27Q-07	LUSC	MALE	[Not Evaluated]	Stage IA	Dead	1	180	1.53	0.216028	high
TCGA-66-2742-01A-01R-0980-07	LUSC	MALE	[Not Available]	Stage IV	Alive	0	641	0.96	0.110932	high
TCGA-77-6842-01A-11R-1949-07	LUSC	MALE	WHITE	Stage IIB	Dead	1	899	0.89	0.240162	high
TCGA-77-A5GH-01A-11R-A27Q-07	LUSC	MALE	[Not Evaluated]	Stage IB	Alive	0	1182	0.95	0.0485672	high
TCGA-22-1002-01A-01R-0692-07	LUSC	MALE	WHITE	Stage IA	Dead	1	131	1.24	0.0442169	high
TCGA-21-1072-01A-01R-0692-07	LUSC	MALE	WHITE	Stage IB	Alive	0	3016	2.84	0.305518	high
TCGA-77-8140-01A-11R-2247-07	LUSC	FEMALE	[Not Evaluated]	Stage IIB	Dead	1	351	1.11	0.11235	high
TCGA-77-8154-01A-11R-2247-07	LUSC	MALE	[Not Evaluated]	Stage IA	Alive	0	1841	1.96	0.369476	high
TCGA-56-7221-01A-11R-2045-07	LUSC	MALE	WHITE	Stage IB	Alive	0	608	0.31	0.313502	high
TCGA-60-2709-01A-21R-1820-07	LUSC	MALE	BLACK OR AFRICAN AMERICAN	Stage IB	Alive	0	1505	3.03	-0.169084	low
TCGA-22-0944-01A-01R-0692-07	LUSC	MALE	WHITE	Stage IB	Dead	1	223	1.47	0.123432	high
TCGA-34-5236-01A-21R-1820-07	LUSC	MALE	WHITE	Stage IIB	Dead	1	276	3.43	0.104439	high
TCGA-60-2722-01A-01R-0851-07	LUSC	MALE	WHITE	Stage IIB	Alive	0	908	0.44	0.255079	high
TCGA-77-7142-01A-11R-2045-07	LUSC	FEMALE	WHITE	Stage IB	Alive	0	2227	0.81	0.265289	high
TCGA-77-A5G6-01A-11R-A27Q-07	LUSC	MALE	[Not Evaluated]	Stage IIIA	Dead	1	678	1.81	0.316656	high
TCGA-85-8354-01A-31R-2326-07	LUSC	MALE	WHITE	Stage IB	Alive	0	995	1.17	0.157625	high
TCGA-85-A5B5-01A-21R-A26W-07	LUSC	MALE	WHITE	Stage IA	Alive	0	111	1.94	0.187002	high
TCGA-33-A5GW-01A-11R-A27Q-07	LUSC	MALE	WHITE	Stage IIA	Dead	1	9	0.81	0.145628	high
TCGA-68-7756-01A-11R-2125-07	LUSC	MALE	WHITE	Stage IIIA	Alive	0	202	2.58	0.0794879	high
TCGA-56-7823-01B-11R-2247-07	LUSC	FEMALE	WHITE	Stage IIA	Alive	0	1011	1.16	0.410285	high
TCGA-22-5482-01A-01R-1635-07	LUSC	MALE	WHITE	Stage IB	Dead	1	357	2.74	0.0642966	high
TCGA-56-7582-01A-11R-2045-07	LUSC	MALE	WHITE	Stage IB	Alive	0	601	0.8	0.231432	high
TCGA-21-1071-01A-01R-0692-07	LUSC	MALE	WHITE	Stage IB	Dead	1	1426	1.82	0.169451	high
TCGA-77-7139-01A-11R-2045-07	LUSC	MALE	WHITE	Stage IIB	Alive	0	4261	0.67	0.253211	high
TCGA-66-2786-01A-01R-0851-07	LUSC	FEMALE	[Not Available]	Stage IA	Alive	0	790	0.45	-0.0413189	low
TCGA-66-2755-01A-01R-0851-07	LUSC	MALE	[Not Available]	Stage IB	Alive	0	28	-0.7	0.130139	high
TCGA-58-8392-01A-11R-2326-07	LUSC	MALE	WHITE	Stage IB	Dead	1	501	1.7	0.376374	high
TCGA-NC-A5HK-01A-11R-A26W-07	LUSC	FEMALE	WHITE	Stage IIB	Alive	0	128	1.37	0.0616737	high
TCGA-22-1000-01A-01R-A32Z-07	LUSC	MALE	WHITE	Stage IB	Dead	1	454	3.44	-0.268991	low
TCGA-60-2714-01A-01R-0851-07	LUSC	FEMALE	WHITE	Stage IIB	Alive	0	1531	0.51	-0.177297	low
TCGA-96-A4JK-01A-11R-A24Z-07	LUSC	MALE	WHITE	Stage IIA	Alive	0	589	1.12	0.335005	high
TCGA-22-4594-01A-01R-1201-07	LUSC	FEMALE	[Not Available]	Stage IIIA	Dead	1	1470	-1.2	-0.288593	low
TCGA-NC-A5HI-01A-11R-A26W-07	LUSC	FEMALE	WHITE	Stage IB	Alive	0	1743	-0.09	0.171844	high
TCGA-O2-A52W-01A-11R-A26W-07	LUSC	MALE	BLACK OR AFRICAN AMERICAN	Stage I	Dead	1	261	0.17	0.202304	high
TCGA-77-8139-01A-11R-2247-07	LUSC	MALE	[Not Evaluated]	Stage IIB	Alive	0	3166	2.73	0.324312	high
TCGA-60-2707-01A-01R-0851-07	LUSC	MALE	[Not Available]	Stage IB	Dead	1	667	1.5	-0.049944	low
TCGA-90-A4ED-01A-31R-A24Z-07	LUSC	MALE	WHITE	Stage IB	Alive	0	615	1.49	-0.0455444	low
TCGA-22-4605-01A-21R-2125-07	LUSC	FEMALE	[Not Available]	Stage IB	Dead	1	974	0.32	-0.0277638	low
TCGA-52-7809-01A-21R-2125-07	LUSC	MALE	WHITE	Stage IB	Dead	1	166	1.64	0.427326	high
TCGA-96-7545-01A-21R-2045-07	LUSC	MALE	WHITE	Stage IA	Dead	1	1736	-0.47	-0.110203	low
TCGA-66-2787-01A-01R-0980-07	LUSC	MALE	[Not Available]	Stage IA	Alive	0	1217	-1.27	0.203217	high
TCGA-77-A5G1-01A-11R-A27Q-07	LUSC	MALE	[Not Evaluated]	Stage IIIA	Alive	0	4026	1.06	-0.10272	low
TCGA-77-A5GA-01A-11R-A27Q-07	LUSC	MALE	[Not Evaluated]	Stage IB	Alive	0	1280	0.95	0.0204145	high
TCGA-94-7557-01A-11R-2125-07	LUSC	MALE	BLACK OR AFRICAN AMERICAN	Stage IB	Dead	1	5	1.61	0.325417	high
TCGA-L3-A4E7-01A-11R-A24Z-07	LUSC	MALE	WHITE	Stage IB	Alive	0	392	0.37	0.0752727	high
TCGA-63-6202-01A-11R-1820-07	LUSC	MALE	[Not Available]	Stage IIA	Alive	0	1602	1.61	-0.0817806	low
TCGA-77-7465-01A-11R-2045-07	LUSC	MALE	WHITE	Stage IIA	Alive	0	990	-2.12	0.0519001	high
TCGA-60-2720-01A-01R-0851-07	LUSC	FEMALE	WHITE	Stage IB	Alive	0	97	1.4	-0.167792	low
TCGA-63-A5MT-01A-21R-A26W-07	LUSC	MALE	[Not Evaluated]	Stage IIB	Alive	0	498	1.09	-0.0549308	low
TCGA-51-4081-01A-01R-1100-07	LUSC	MALE	WHITE	Stage IIB	Alive	0	911	3.51	0.278702	high
TCGA-92-7340-01A-21R-2045-07	LUSC	FEMALE	WHITE	Stage IIA	Alive	0	82	-0.17	0.0149188	high
TCGA-85-A4PA-01A-11R-A24Z-07	LUSC	MALE	WHITE	Stage IB	Alive	0	741	3.71	-0.59839	low
TCGA-63-7020-01A-11R-1949-07	LUSC	MALE	[Not Available]	Stage IA	Alive	0	2133	1.61	0.0605871	high
TCGA-22-5491-01A-01R-1635-07	LUSC	MALE	WHITE	Stage IA	Dead	1	1713	-0.32	0.0692435	high
TCGA-51-4080-01A-01R-1100-07	LUSC	MALE	BLACK OR AFRICAN AMERICAN	Stage IIIB	Dead	1	12	0.7	0.316864	high
TCGA-77-8145-01A-11R-2247-07	LUSC	MALE	[Not Evaluated]	Stage IIIB	Dead	1	212	4.01	0.15465	high
TCGA-43-6771-01A-11R-1820-07	LUSC	MALE	WHITE	Stage IB	Dead	1	166	0.89	-0.0420193	low
TCGA-85-7710-01A-11R-2125-07	LUSC	FEMALE	WHITE	Stage IA	Alive	0	42	0.85	0.297171	high
TCGA-60-2706-01A-01R-0851-07	LUSC	MALE	WHITE	Stage IA	Alive	0	2820	-0.46	0.0670395	high
TCGA-56-A4ZK-01A-11R-A262-07	LUSC	FEMALE	WHITE	Stage IB	Alive	0	570	-0.12	0.169701	high
TCGA-43-8116-01A-11R-2247-07	LUSC	MALE	WHITE	Stage IA	Alive	0	358	0.51	0.307188	high
TCGA-92-7341-01A-31R-2045-07	LUSC	MALE	WHITE	Stage IB	Alive	0	106	3.19	0.295846	high
TCGA-NC-A5HE-01A-11R-A26W-07	LUSC	MALE	WHITE	Stage IIB	Alive	0	2336	1.43	-0.108928	low
TCGA-18-4083-01A-01R-1100-07	LUSC	MALE	WHITE	Stage IIB	Dead	1	188	-0.98	0.234707	high
TCGA-85-7697-01A-11R-2125-07	LUSC	MALE	WHITE	Stage IIB	Alive	0	1063	0.95	0.117522	high
TCGA-56-A4BX-01A-11R-A24H-07	LUSC	MALE	WHITE	Stage IIA	Alive	0	405	0.84	0.271562	high
TCGA-43-7656-01A-11R-2125-07	LUSC	MALE	WHITE	Stage IA	Alive	0	596	0.25	0.149975	high
TCGA-63-A5MJ-01A-11R-A27Q-07	LUSC	MALE	[Not Evaluated]	Stage IIB	Alive	0	1824	2.04	0.418328	high
TCGA-18-3414-01A-01R-0980-07	LUSC	MALE	ASIAN	Stage IV	Dead	1	716	1.73	-0.00408693	high
TCGA-66-2788-01A-01R-0980-07	LUSC	MALE	[Not Available]	Stage IB	Alive	0	699	1.32	-0.0996904	low
TCGA-37-3789-01A-01R-0980-07	LUSC	MALE	WHITE	Stage IB	Alive	0	13	-0.41	-0.12498	low
TCGA-33-4533-01A-01R-1201-07	LUSC	FEMALE	BLACK OR AFRICAN AMERICAN	Stage IB	Alive	0	4068	4.13	0.246916	high
TCGA-60-2696-01A-01R-0851-07	LUSC	FEMALE	BLACK OR AFRICAN AMERICAN	Stage IIA	Dead	1	109	-0.25	-0.0704634	low
TCGA-34-7107-01A-11R-1949-07	LUSC	MALE	WHITE	Stage II	Dead	1	34	2.3	0.338932	high
TCGA-85-7699-01A-11R-2125-07	LUSC	MALE	WHITE	Stage IIIA	Dead	1	1001	-0.15	0.321758	high
TCGA-39-5022-01A-21R-1820-07	LUSC	MALE	WHITE	Stage IB	Dead	1	1679	2.96	-0.240204	low
TCGA-96-8170-01A-11R-2296-07	LUSC	FEMALE	WHITE	Stage IIA	Alive	0	531	-0.6	-0.0287976	low
TCGA-43-6647-01A-11R-1820-07	LUSC	FEMALE	WHITE	Stage IIB	Alive	0	757	2.37	-0.132985	low
TCGA-39-5027-01A-21R-1820-07	LUSC	MALE	WHITE	Stage IB	Alive	0	3108	1.82	0.0693307	high
TCGA-85-8351-01A-11R-2296-07	LUSC	MALE	WHITE	Stage IIA	Alive	0	510	2.62	0.346362	high
TCGA-56-5898-01A-11R-1635-07	LUSC	MALE	WHITE	Stage IA	Alive	0	555	1.01	0.069458	high
TCGA-21-5786-01A-01R-1635-07	LUSC	MALE	WHITE	Stage IB	Alive	0	1032	2.74	0.00927027	high
TCGA-33-4547-01A-01R-1201-07	LUSC	MALE	WHITE	Stage IB	Alive	0	2419	2.45	-0.010113	high
TCGA-60-2695-01A-01R-0851-07	LUSC	FEMALE	WHITE	Stage IB	Alive	0	642	-0.77	0.508839	high
TCGA-90-7964-01A-21R-2187-07	LUSC	MALE	WHITE	Stage IB	Alive	0	428	0.78	0.0581798	high
TCGA-66-2785-01A-01R-0851-07	LUSC	MALE	[Not Available]	Stage IB	Alive	0	60	0.81	-0.0981756	low
TCGA-33-4586-01A-01R-1443-07	LUSC	MALE	WHITE	Stage IIIA	Dead	1	428	2.67	0.322989	high
TCGA-18-3412-01A-01R-0980-07	LUSC	MALE	WHITE	Stage IB	Dead	1	345	0.18	-0.0901946	low
TCGA-O2-A52Q-01A-11R-A26W-07	LUSC	FEMALE	WHITE	Stage III	Dead	1	113	0.7	-0.106828	low
TCGA-33-4589-01A-01R-1443-07	LUSC	FEMALE	WHITE	Stage IIB	Dead	1	47	-0.67	-0.278044	low
TCGA-56-7730-01A-11R-2125-07	LUSC	MALE	WHITE	Stage IIA	Dead	1	198	1.36	0.253218	high
TCGA-18-5592-01A-01R-1635-07	LUSC	MALE	[Not Available]	Stage IIB	Alive	0	1519	1.73	0.32754	high
TCGA-18-3406-01A-01R-0980-07	LUSC	MALE	WHITE	Stage IA	Dead	1	371	-0.9	-0.334421	low
TCGA-66-2793-01A-01R-1201-07	LUSC	MALE	[Not Available]	Stage IIIB	Dead	1	306	1.46	0.261113	high
TCGA-NC-A5HM-01A-12R-A26W-07	LUSC	MALE	WHITE	Stage IB	Alive	0	1212	1.69	0.0706085	high
TCGA-63-A5ML-01A-31R-A27Q-07	LUSC	MALE	[Not Evaluated]	Stage IB	Alive	0	1386	1.39	0.344082	high
TCGA-77-A5GB-01B-11R-A27Q-07	LUSC	MALE	[Not Evaluated]	Stage IB	Dead	1	937	0.72	0.00625618	high
TCGA-33-6738-01A-11R-1949-07	LUSC	MALE	WHITE	Stage IIIA	Alive	0	1927	0.58	-0.0548463	low
TCGA-68-A59I-01A-11R-A262-07	LUSC	FEMALE	BLACK OR AFRICAN AMERICAN	Stage IIIA	Alive	0	492	0.95	-0.0861257	low
TCGA-85-8048-01A-11R-2247-07	LUSC	MALE	WHITE	Stage IA	Alive	0	765	2.68	-0.0140764	high
TCGA-66-2771-01A-01R-0980-07	LUSC	MALE	[Not Available]	Stage IIB	Alive	0	578	0.06	-0.239101	low
TCGA-94-A5I4-01A-11R-A26W-07	LUSC	MALE	WHITE	Stage IIA	Alive	0	491	0.5	0.158572	high
TCGA-85-6175-01A-11R-1820-07	LUSC	FEMALE	WHITE	Stage IIB	Dead	1	294	2.6	-0.122444	low
TCGA-22-4599-01A-01R-1443-07	LUSC	FEMALE	WHITE	Stage IB	Dead	1	1161	-0.85	-0.110661	low
TCGA-77-A5G3-01A-31R-A27Q-07	LUSC	MALE	[Not Evaluated]	Stage IIB	Alive	0	4570	1.35	0.320176	high
TCGA-43-5668-01A-01R-1635-07	LUSC	MALE	WHITE	Stage IIA	Dead	1	559	1.52	-0.147711	low
TCGA-63-7021-01A-11R-1949-07	LUSC	MALE	[Not Available]	Stage IA	Alive	0	2142	-0.77	-0.0729212	low
TCGA-37-4132-01A-01R-1100-07	LUSC	FEMALE	WHITE	Stage IV	Alive	0	227	-0.96	-0.207172	low
TCGA-85-A4QQ-01A-41R-A262-07	LUSC	MALE	WHITE	Stage IB	Dead	1	927	0.46	0.0361173	high
TCGA-21-5782-01A-01R-1635-07	LUSC	FEMALE	WHITE	Stage IB	Dead	1	962	0.45	-0.0107132	high
TCGA-94-A5I6-01A-21R-A27Q-07	LUSC	MALE	WHITE	Stage IIB	Alive	0	538	2.46	0.295964	high
TCGA-34-2596-01A-01R-0851-07	LUSC	MALE	WHITE	Stage IIB	Dead	1	80	1.7	0.263542	high
TCGA-79-5596-01A-31R-1949-07	LUSC	MALE	[Not Available]	Stage IIIA	Alive	0	NA	2.14	0.346067	high
TCGA-46-3765-01A-01R-0980-07	LUSC	FEMALE	WHITE	Stage IA	Alive	0	405	0.7	-0.0533807	low
TCGA-22-5478-01A-01R-1635-07	LUSC	MALE	[Not Available]	Stage IB	Dead	1	24	2.88	0.0981711	high
TCGA-94-7943-01A-11R-2187-07	LUSC	MALE	WHITE	Stage IA	Alive	0	559	0.11	0.160357	high
TCGA-34-8455-01A-11R-2326-07	LUSC	MALE	WHITE	Stage IV	Dead	1	123	2.44	0.10851	high
TCGA-22-A5C4-01A-12R-A27Q-07	LUSC	MALE	WHITE	Stage IIA	Alive	0	671	0.95	0.219506	high
TCGA-34-8454-01A-11R-2326-07	LUSC	FEMALE	WHITE	Stage IIIA	Alive	0	1180	1.2	0.0673734	high
TCGA-39-5039-01A-01R-1443-07	LUSC	MALE	WHITE	Stage IIA	Dead	1	544	2.59	-0.115614	low
TCGA-22-1012-01A-01R-0692-07	LUSC	FEMALE	WHITE	Stage IB	Dead	1	429	1.33	0.103656	high
TCGA-94-7033-01A-11R-1949-07	LUSC	MALE	WHITE	Stage IB	Alive	0	640	0.13	-0.0128276	high
TCGA-56-8625-01A-11R-2403-07	LUSC	FEMALE	WHITE	Stage IIIA	Dead	1	315	2.98	-0.124335	low
TCGA-66-2789-01A-01R-0980-07	LUSC	MALE	[Not Available]	Stage IIIB	Dead	1	123	2.84	-0.15682	low
TCGA-85-7696-01A-11R-2125-07	LUSC	MALE	WHITE	Stage IA	Alive	0	1111	1.02	0.276249	high
TCGA-58-8390-01A-11R-2326-07	LUSC	MALE	WHITE	Stage IIA	Alive	0	911	3.37	0.400043	high
TCGA-68-8251-01A-11R-2296-07	LUSC	MALE	WHITE	Stage IB	Alive	0	406	-0.38	0.28848	high
TCGA-NC-A5HR-01A-21R-A26W-07	LUSC	FEMALE	WHITE	Stage IIA	Alive	0	1244	0.23	0.295581	high
TCGA-85-A511-01A-21R-A262-07	LUSC	MALE	WHITE	Stage IIB	Dead	1	455	2.41	0.0691705	high
TCGA-92-8064-01A-11R-2247-07	LUSC	MALE	WHITE	[Discrepancy]	Alive	0	160	1.95	-0.0707774	low
TCGA-33-AAS8-01A-11R-A405-07	LUSC	FEMALE	BLACK OR AFRICAN AMERICAN	Stage IA	Dead	1	1114	1.51	0.25841	high
TCGA-33-A4WN-01A-11R-A262-07	LUSC	MALE	WHITE	Stage IB	Dead	1	143	0.51	0.197588	high
TCGA-NC-A5HQ-01A-11R-A26W-07	LUSC	MALE	WHITE	Stage IIIA	Dead	1	448	-1.19	-0.0868721	low
TCGA-60-2715-01A-01R-0851-07	LUSC	MALE	WHITE	Stage IA	Dead	1	1075	0.32	-0.147055	low
TCGA-56-6545-01A-11R-1820-07	LUSC	FEMALE	WHITE	Stage IB	Alive	0	666	2.32	0.0670808	high
TCGA-34-5928-01A-11R-1820-07	LUSC	FEMALE	WHITE	Stage IIB	Alive	0	1196	4.36	0.135493	high
TCGA-56-A62T-01A-11R-A405-07	LUSC	MALE	BLACK OR AFRICAN AMERICAN	Stage IIA	Alive	0	440	2.6	0.0613407	high
TCGA-63-A5M9-01A-11R-A26W-07	LUSC	FEMALE	[Not Evaluated]	Stage IIB	Alive	0	0	1.71	0.367763	high
TCGA-18-3407-01A-01R-0980-07	LUSC	MALE	ASIAN	Stage IB	Dead	1	136	1.17	0.0274624	high
TCGA-56-7223-01A-11R-2045-07	LUSC	MALE	WHITE	Stage IIIA	Dead	1	442	2.66	0.554067	high
TCGA-98-8020-01A-11R-2247-07	LUSC	FEMALE	BLACK OR AFRICAN AMERICAN	Stage IIIA	Dead	1	84	2.19	0.0583501	high
TCGA-98-A53A-01A-11R-A262-07	LUSC	MALE	BLACK OR AFRICAN AMERICAN	Stage IB	Dead	1	552	-1.33	0.396184	high
TCGA-66-2800-01A-01R-1201-07	LUSC	MALE	[Not Available]	Stage IIIB	Alive	0	1492	0.91	-0.0656072	low
TCGA-85-6798-01A-11R-1949-07	LUSC	MALE	WHITE	Stage IIIA	Dead	1	195	3.92	0.170313	high
TCGA-98-7454-01A-11R-2045-07	LUSC	MALE	WHITE	Stage IB	Alive	0	652	0.49	-0.233207	low
TCGA-56-A5DR-01A-11R-A27Q-07	LUSC	MALE	WHITE	Stage IA	Alive	0	4	2.06	0.182506	high
TCGA-34-5239-01A-21R-1820-07	LUSC	MALE	WHITE	Stage IIIA	Alive	0	1834	1.42	0.240733	high
TCGA-43-3394-01A-01R-0980-07	LUSC	MALE	BLACK OR AFRICAN AMERICAN	Stage IB	Dead	1	1190	1.48	-0.0260815	low
TCGA-37-4135-01A-01R-1100-07	LUSC	MALE	WHITE	Stage IB	Alive	0	207	0.52	-0.131669	low
TCGA-33-AASL-01A-11R-A405-07	LUSC	FEMALE	BLACK OR AFRICAN AMERICAN	Stage IA	Dead	1	826	-0.61	-0.0287739	low
TCGA-63-A5MB-01A-11R-A26W-07	LUSC	MALE	[Not Evaluated]	Stage IB	Alive	0	3123	0.69	0.212634	high
TCGA-60-2697-01A-11R-2125-07	LUSC	MALE	WHITE	Stage IIA	Dead	1	372	3.46	-0.284561	low
TCGA-34-5241-01A-01R-1443-07	LUSC	MALE	WHITE	Stage IB	Dead	1	515	-0.43	-0.130776	low
TCGA-77-8156-01A-11R-2247-07	LUSC	MALE	[Not Evaluated]	Stage IB	Alive	0	1106	0.89	-0.0813455	low
TCGA-21-A5DI-01A-31R-A26W-07	LUSC	MALE	WHITE	Stage IA	Alive	0	979	2.7	-0.0158738	low
TCGA-39-5019-01A-01R-1820-07	LUSC	MALE	WHITE	Stage IB	Alive	0	3387	2.45	-0.0071351	high
TCGA-77-6844-01A-11R-1949-07	LUSC	MALE	WHITE	Stage IIIA	Dead	1	2284	0.64	0.33108	high
TCGA-70-6722-01A-11R-1820-07	LUSC	MALE	ASIAN	Stage IIIA	Alive	0	367	2.21	0.124579	high
TCGA-39-5030-01A-01R-1443-07	LUSC	FEMALE	ASIAN	Stage IIIA	Dead	1	59	3.22	-0.216117	low
TCGA-56-8626-01A-11R-2403-07	LUSC	MALE	WHITE	Stage IA	Dead	1	302	2.26	0.0311987	high
TCGA-21-1081-01A-01R-0692-07	LUSC	MALE	WHITE	Stage IIB	Dead	1	284	2.64	0.13873	high
TCGA-18-3421-01A-01R-0980-07	LUSC	MALE	WHITE	Stage IB	Alive	0	2645	-2.17	-0.154098	low
TCGA-77-A5FZ-01A-31R-A27Q-07	LUSC	MALE	[Not Evaluated]	Stage IIIB	Dead	1	3838	4.41	-0.469484	low
TCGA-85-8288-01A-11R-2296-07	LUSC	MALE	WHITE	Stage IIA	Dead	1	402	2.99	0.225916	high
TCGA-63-A5MH-01A-12R-A27Q-07	LUSC	MALE	[Not Evaluated]	Stage IA	Alive	0	2026	2.99	0.364214	high
TCGA-NC-A5HH-01A-11R-A26W-07	LUSC	MALE	WHITE	Stage IA	Alive	0	37	2.79	0.259708	high
TCGA-85-8481-01A-11R-2326-07	LUSC	MALE	WHITE	Stage IIB	Dead	1	236	2.14	-0.100021	low
TCGA-66-2754-01A-01R-0980-07	LUSC	MALE	[Not Available]	Stage IIIA	Alive	0	61	0.25	0.39571	high
TCGA-18-3411-01A-01R-0980-07	LUSC	FEMALE	[Not Available]	Stage IIIA	Alive	0	3576	1.35	-0.0198212	low
TCGA-77-6843-01A-11R-1949-07	LUSC	MALE	WHITE	Stage IIA	Dead	1	2224	1.5	0.352435	high
TCGA-39-5031-01A-01R-1443-07	LUSC	FEMALE	[Not Available]	Stage IA	Dead	1	1841	1.69	-0.0444894	low
TCGA-66-2766-01A-01R-0851-07	LUSC	MALE	[Not Available]	Stage IIIA	Alive	0	31	1.39	-0.0398642	low
TCGA-63-A5MY-01A-11R-A26W-07	LUSC	MALE	[Not Evaluated]	Stage IA	Alive	0	1052	1.1	0.178952	high
TCGA-39-5021-01A-01R-1443-07	LUSC	MALE	WHITE	Stage IB	Dead	1	2086	-1.07	0.0437076	high
TCGA-85-7844-01A-11R-2125-07	LUSC	MALE	WHITE	Stage IB	Alive	0	911	3.09	0.302598	high
TCGA-39-5034-01A-01R-1443-07	LUSC	FEMALE	WHITE	Stage IIB	Dead	1	1107	0.71	0.0149452	high
TCGA-63-A5MI-01A-12R-A27Q-07	LUSC	MALE	[Not Evaluated]	Stage IIIA	Alive	0	1784	2.72	0.328335	high
TCGA-22-1005-01A-01R-0692-07	LUSC	MALE	WHITE	Stage IA	Dead	1	1953	4.34	-0.534923	low
TCGA-21-1083-01A-01R-0692-07	LUSC	MALE	WHITE	Stage IA	Dead	1	1315	-0.7	0.172822	high
TCGA-43-5670-01A-21R-2125-07	LUSC	MALE	WHITE	Stage IIA	Alive	0	849	2.59	0.0290581	high
TCGA-85-8072-01A-31R-2247-07	LUSC	MALE	WHITE	Stage IA	Alive	0	932	-0.08	0.207486	high
TCGA-60-2726-01A-01R-0851-07	LUSC	MALE	WHITE	Stage IIA	Dead	1	358	-0.41	-0.164206	low
TCGA-63-5131-01A-01R-1443-07	LUSC	MALE	[Not Available]	Stage IIB	Dead	1	NA	0.57	0.180228	high
TCGA-43-8115-01A-11R-2247-07	LUSC	FEMALE	WHITE	Stage IIA	Alive	0	407	1.63	0.0742129	high
TCGA-98-A53D-01A-32R-A262-07	LUSC	MALE	WHITE	Stage IIB	Dead	1	645	-0.54	-0.135683	low
TCGA-22-5473-01A-01R-1635-07	LUSC	MALE	WHITE	[Discrepancy]	Dead	1	1933	2.66	0.0281686	high
TCGA-6A-AB49-01A-12R-A405-07	LUSC	FEMALE	BLACK OR AFRICAN AMERICAN	Stage IB	Dead	1	NA	2.07	0.0318992	high
TCGA-NC-A5HG-01A-11R-A26W-07	LUSC	MALE	WHITE	Stage IIIA	Alive	0	1963	0.79	0.206953	high
TCGA-66-2777-01A-01R-1201-07	LUSC	MALE	[Not Available]	Stage IB	Alive	0	61	0.24	0.0227553	high
TCGA-66-2780-01A-01R-0851-07	LUSC	MALE	[Not Available]	Stage IB	Dead	1	366	2.12	-0.034485	low
TCGA-66-2791-01A-01R-0980-07	LUSC	MALE	[Not Available]	Stage IIIB	Dead	1	153	0.26	-0.0523381	low
TCGA-63-A5MS-01A-11R-A26W-07	LUSC	MALE	[Not Evaluated]	Stage IB	Alive	0	2381	1.93	-0.190864	low
TCGA-85-8664-01A-11R-2403-07	LUSC	MALE	WHITE	Stage IIB	Dead	1	550	2.96	0.27805	high
TCGA-43-A475-01A-11R-A24H-07	LUSC	FEMALE	WHITE	Stage IIB	Alive	0	296	0.81	0.0337011	high
TCGA-46-6026-01A-11R-1820-07	LUSC	MALE	WHITE	Stage IIB	Alive	0	423	1.05	0.327989	high
TCGA-58-8393-01A-11R-2326-07	LUSC	FEMALE	WHITE	Stage IB	Alive	0	1058	1.38	0.142842	high
TCGA-90-7767-01A-11R-2125-07	LUSC	MALE	WHITE	Stage IIB	Alive	0	89	-0.5	0.55412	high
TCGA-18-3415-01A-01R-0980-07	LUSC	MALE	[Not Available]	Stage IB	Dead	1	2803	-1.53	-0.0317678	low
TCGA-98-A53B-01A-11R-A262-07	LUSC	MALE	WHITE	Stage IB	Dead	1	61	0.85	0.111602	high
TCGA-90-A59Q-01A-11R-A26W-07	LUSC	FEMALE	WHITE	Stage IIA	Dead	1	322	1.87	-0.298927	low
TCGA-56-6546-01A-11R-1820-07	LUSC	MALE	WHITE	Stage IIA	Alive	0	NA	0.83	0.0576164	high
TCGA-60-2724-01A-01R-0851-07	LUSC	MALE	WHITE	Stage IIIA	Alive	0	717	3.39	0.0149481	high
TCGA-68-7757-01B-11R-2296-07	LUSC	MALE	WHITE	Stage IA	Alive	0	211	2.23	0.0500313	high
TCGA-NK-A7XE-01A-12R-A405-07	LUSC	MALE	BLACK OR AFRICAN AMERICAN	Stage IIIB	Alive	0	13	0.85	0.13338	high
TCGA-46-3769-01A-01R-0980-07	LUSC	MALE	WHITE	[Discrepancy]	Alive	0	135	0.76	-0.156493	low
TCGA-22-4596-01A-01R-1201-07	LUSC	FEMALE	WHITE	Stage IB	Dead	1	17	2.43	-0.360173	low
TCGA-85-8580-01A-31R-2403-07	LUSC	FEMALE	WHITE	Stage IB	Alive	0	1113	0.12	0.320634	high
TCGA-85-8049-01A-11R-2247-07	LUSC	MALE	WHITE	Stage IB	Alive	0	579	3.02	-0.0771732	low
TCGA-85-8479-01A-11R-2326-07	LUSC	MALE	WHITE	Stage IA	Alive	0	468	1.48	0.0463884	high
TCGA-77-7463-01A-11R-2045-07	LUSC	MALE	WHITE	Stage IB	Dead	1	1423	0.96	0.285081	high
TCGA-96-8169-01A-11R-2296-07	LUSC	FEMALE	WHITE	Stage IA	Alive	0	557	1.73	0.0635315	high
TCGA-NC-A5HF-01A-11R-A26W-07	LUSC	MALE	WHITE	Stage IIIB	Dead	1	138	2.16	0.0683171	high
TCGA-77-8153-01A-11R-2403-07	LUSC	FEMALE	[Not Evaluated]	Stage IB	Alive	0	1992	2.5	0.309126	high
TCGA-94-A4VJ-01A-11R-A24Z-07	LUSC	FEMALE	WHITE	Stage IA	Alive	0	430	1.73	0.0301761	high
TCGA-77-7140-01A-41R-2045-07	LUSC	FEMALE	WHITE	Stage IIB	Dead	1	632	2.79	0.115206	high
TCGA-56-8201-01A-11R-2247-07	LUSC	MALE	WHITE	Stage IIB	Dead	1	397	1.76	-0.100761	low
TCGA-NC-A5HT-01A-11R-A26W-07	LUSC	MALE	WHITE	Stage IIIA	Alive	0	804	2.47	0.210142	high
TCGA-33-4532-01A-01R-1201-07	LUSC	MALE	WHITE	Stage IB	Dead	1	3924	1.16	0.154411	high
TCGA-O2-A5IB-01A-11R-A27Q-07	LUSC	FEMALE	WHITE	Stage III	Dead	1	340	1.44	0.650076	high
TCGA-43-2576-01A-01R-A32Z-07	LUSC	FEMALE	WHITE	Stage IIIA	Alive	0	1223	2	-0.214677	low
TCGA-34-8456-01A-21R-2326-07	LUSC	FEMALE	WHITE	Stage IIA	Alive	0	804	1.3	0.150873	high
TCGA-60-2698-01A-01R-0851-07	LUSC	MALE	WHITE	Stage IIB	Dead	1	311	1.26	-0.0255829	low
TCGA-60-2703-01A-11R-2045-07	LUSC	MALE	WHITE	Stage IIB	Dead	1	2945	4.46	0.0949065	high
TCGA-37-4141-01A-02R-1100-07	LUSC	FEMALE	WHITE	Stage IA	Alive	0	12	0.75	-0.0113854	high
TCGA-39-5016-01A-01R-1443-07	LUSC	MALE	WHITE	Stage IIA	Alive	0	3850	-1.59	0.0719125	high
TCGA-46-3767-01A-01R-0980-07	LUSC	MALE	WHITE	Stage IA	Alive	0	396	2.41	-0.213909	low
TCGA-85-8584-01A-11R-2403-07	LUSC	MALE	WHITE	Stage IIA	Dead	1	383	1.85	-0.124349	low
TCGA-18-4721-01A-01R-1443-07	LUSC	MALE	WHITE	Stage IA	Alive	0	4694	-0.63	0.0220593	high
TCGA-43-2581-01A-01R-0851-07	LUSC	FEMALE	WHITE	Stage IIIA	Alive	0	1176	-1.23	-0.0178385	low
TCGA-66-2783-01A-01R-1201-07	LUSC	MALE	[Not Available]	Stage IIIB	Alive	0	759	0.25	0.0649131	high
TCGA-60-2711-01A-01R-0851-07	LUSC	FEMALE	WHITE	Stage IB	Alive	0	1260	-1.24	0.147946	high
TCGA-22-5472-01A-01R-1635-07	LUSC	MALE	WHITE	Stage IB	Dead	1	1975	-0.23	0.115978	high
TCGA-L3-A524-01A-11R-A262-07	LUSC	FEMALE	WHITE	Stage IIB	Dead	1	490	1.41	0.340553	high
TCGA-90-7769-01A-11R-2125-07	LUSC	MALE	WHITE	Stage IIB	Alive	0	358	0.72	0.0558199	high
TCGA-90-6837-01A-11R-1949-07	LUSC	MALE	WHITE	Stage IIB	Alive	0	758	0.5	-0.137539	low
TCGA-85-A50M-01A-21R-A262-07	LUSC	MALE	ASIAN	Stage IIA	Dead	1	826	2.96	0.0327926	high
TCGA-77-A5G8-01B-11R-A27Q-07	LUSC	MALE	[Not Evaluated]	Stage IIB	Alive	0	1884	1.22	0.137606	high
TCGA-22-5480-01A-01R-1635-07	LUSC	FEMALE	WHITE	Stage IA	Dead	1	2170	0.31	0.277565	high
TCGA-43-A56V-01A-11R-A26W-07	LUSC	MALE	BLACK OR AFRICAN AMERICAN	Stage IIIA	Alive	0	366	1.55	0.0950663	high
TCGA-56-7822-01A-11R-2125-07	LUSC	MALE	BLACK OR AFRICAN AMERICAN	Stage IIB	Dead	1	532	0.53	-0.0262064	low
TCGA-68-7755-01A-11R-2125-07	LUSC	FEMALE	WHITE	Stage IIA	Alive	0	83	2.42	0.19028	high
TCGA-21-1070-01A-01R-0692-07	LUSC	FEMALE	BLACK OR AFRICAN AMERICAN	Stage IIIA	Alive	0	3636	0.91	-0.150653	low
TCGA-52-7812-01A-11R-2125-07	LUSC	MALE	WHITE	[Discrepancy]	Dead	1	835	-0.57	0.225686	high
TCGA-39-5028-01A-01R-1443-07	LUSC	MALE	WHITE	Stage IIIA	Dead	1	52	0.43	-0.216471	low
TCGA-37-4130-01A-01R-1100-07	LUSC	MALE	WHITE	Stage IA	Alive	0	247	-0.57	-0.339651	low
TCGA-22-5471-01A-01R-1635-07	LUSC	MALE	WHITE	Stage IB	Alive	0	1845	0.42	-0.0725841	low
TCGA-21-1077-01A-01R-0692-07	LUSC	MALE	WHITE	Stage IIB	Dead	1	1058	1.79	-0.00338444	high
TCGA-18-3416-01A-01R-0980-07	LUSC	MALE	[Not Available]	Stage IIB	Dead	1	973	-0.21	0.0869704	high
TCGA-77-8133-01A-12R-2247-07	LUSC	MALE	[Not Evaluated]	Stage IIA	Dead	1	1640	-1	0.0579453	high
TCGA-85-8350-01A-11R-2296-07	LUSC	MALE	WHITE	Stage IA	Alive	0	683	2.63	0.015978	high
TCGA-77-7337-01A-21R-2045-07	LUSC	MALE	WHITE	Stage IIB	Dead	1	3253	2.55	0.100019	high
TCGA-39-5037-01A-01R-1443-07	LUSC	MALE	WHITE	Stage IIA	Alive	0	1690	1.67	0.0655461	high
TCGA-22-1017-01A-01R-0692-07	LUSC	MALE	WHITE	Stage IA	Dead	1	1485	-1.33	0.078311	high
TCGA-22-5492-01A-01R-1635-07	LUSC	FEMALE	[Not Available]	Stage IIIA	Dead	1	506	1.32	-0.0080061	high
TCGA-O2-A52N-01A-11R-A26W-07	LUSC	MALE	WHITE	Stage I	Dead	1	1006	1.82	0.0276738	high
TCGA-22-4609-01A-21R-2125-07	LUSC	MALE	WHITE	Stage IA	Dead	1	291	2.2	-0.0471134	low
TCGA-34-5231-01A-21R-1820-07	LUSC	MALE	WHITE	Stage IA	Dead	1	1984	-0.63	0.27154	high
TCGA-56-8623-01A-11R-A28V-07	LUSC	MALE	WHITE	Stage IB	Dead	1	692	3.27	-0.412006	low
TCGA-98-A53C-01A-11R-A262-07	LUSC	FEMALE	WHITE	Stage IA	Alive	0	822	3.54	-0.350737	low
TCGA-56-8624-01A-11R-2403-07	LUSC	MALE	WHITE	Stage IIB	Alive	0	420	0.79	-0.103673	low
TCGA-68-A59J-01A-21R-A26W-07	LUSC	FEMALE	WHITE	Stage IB	Alive	0	448	-0.95	0.163185	high
TCGA-85-7950-01A-11R-2187-07	LUSC	MALE	WHITE	Stage IB	Alive	0	576	0.97	0.272256	high

## Sheet: Table S3
Supplementary Table 3. Clinical information of patients in GLCI NSCLC cohort
Sample_ID	Sex	Age	Histology	Stage	Treatment	Best_response	Responsiveness	smoking_history	pack_year	PS_score
GLCI-T01	M	62	Adenocarcinoma	IVB	PD-(L)1 blockade	PR	Responder	N	N/A	1
GLCI-T02	F	38	Lymphoepithelioma-like carcinoma	IVB	PD-(L)1 blockade	PD	Responder	N	N/A	1
GLCI-T03	M	52	Squamous cell carcinoma	IVB	PD-(L)1 blockade	PD	Non-responder	Y	30	1
GLCI-T04	M	55	Adenocarcinoma	IVB	PD-(L)1 blockade	PD	Non-responder	Y	10	1
GLCI-T05	F	50	Adenocarcinoma	IVB	PD-(L)1 blockade	PD	Non-responder	N	N/A	2
GLCI-T06	M	64	Adenocarcinoma	IVB	PD-(L)1 blockade	PD	Non-responder	Y	20	1
GLCI-T07	F	58	Adenocarcinoma	IVB	PD-(L)1 blockade	PD	Non-responder	N	N/A	1
GLCI-T08	F	51	Lymphoepithelioma-like carcinoma	IVA	PD-(L)1 blockade	PD	Non-responder	N	N/A	1
GLCI-T09	M	53	Adenocarcinoma	IVB	PD-(L)1 blockade	PD	Non-responder	N	N/A	1
GLCI-T10	F	52	Adenocarcinoma	IVA	PD-(L)1 blockade	PD	Non-responder	N	N/A	1
GLCI-T11	M	54	Squamous cell carcinoma	IIIB	PD-(L)1 blockade	PR	Responder	Y	40	1
GLCI-T12	F	59	Adenocarcinoma	IIIB	PD-(L)1 blockade	PR	Responder	N	N/A	0
GLCI-T13	M	54	Adenocarcinoma	IVA	PD-(L)1 blockade	PD	Non-responder	Y	35	2
GLCI-T14	F	56	Adenocarcinoma	IVA	PD-(L)1 blockade	PR	Responder	N	N/A	1
GLCI-T15	F	64	Lymphoepithelioma-like carcinoma	IVB	PD-(L)1 blockade	PD	Non-responder	N	N/A	3
GLCI-T16	M	55	Adenocarcinoma	IIIB	PD-(L)1 blockade	PD	Non-responder	Y	30	1
GLCI-T17	M	54	Adenocarcinoma	IVB	PD-(L)1 blockade	PD	Non-responder	Y	12	2
GLCI-T18	M	64	Adenocarcinoma	IVB	PD-(L)1 blockade	PD	Non-responder	Y	80	3
GLCI-T19	M	56	Adenocarcinoma	IIIB	PD-(L)1 blockade	PD	Non-responder	N	40	0
GLCI-T20	M	69	Squamous cell carcinoma	IVB	PD-(L)1 blockade	PR	Responder	Y	40	1
GLCI-T21	M	61	Adenocarcinoma	IVA	PD-(L)1 blockade	PD	Non-responder	Y	20	1
GLCI-T22	M	65	Adenocarcinoma	IVB	PD-(L)1 blockade	PR	Responder	Y	45	1
GLCI-T23	F	49	Adenocarcinoma	IVB	PD-(L)1 blockade	PR	Responder	N	N/A	1
GLCI-T24	M	75	Squamous cell carcinoma	IVA	PD-(L)1 blockade	PR	Responder	N	N/A	1
GLCI-T25	M	58	Adenocarcinoma	IVA	PD-(L)1 blockade	PR	Responder	Y	28	1
GLCI-T26	M	52	Adenocarcinoma	IVA	PD-(L)1 blockade	PD	Non-responder	Y	60	1
GLCI-T27	M	60	Squamous cell carcinoma	IVB	PD-(L)1 blockade	PD	Non-responder	Y	45	1
GLCI-T28	M	51	Adenocarcinoma	IVB	PD-(L)1 blockade	PR	Responder	Y	40	1
GLCI-T29	M	47	Adenocarcinoma	IVB	PD-(L)1 blockade	PD	Non-responder	N	N/A	1
GLCI-T30	F	59	Adenocarcinoma	IVB	PD-(L)1 blockade	PR	Responder	Y	20	2
GLCI-T31	M	61	Adenocarcinoma	IVB	PD-(L)1 blockade	SD	Non-responder	Y	25	1
GLCI-T32	M	61	Adenocarcinoma	IVA	PD-(L)1 blockade	SD	Responder	N	N/A	1
GLCI-T33	M	71	Adenocarcinoma	IVB	PD-(L)1 blockade	SD	Responder	N	N/A	1
GLCI-T34	F	60	Adenocarcinoma	IVB	PD-(L)1 blockade	SD	Non-responder	N	N/A	2
GLCI-T35	F	56	Adenocarcinoma	IVA	PD-(L)1 blockade	SD	Non-responder	N	N/A	1
GLCI-T36	M	62	Adenocarcinoma	IVA	PD-(L)1 blockade	SD	Responder	Y	40	1
GLCI-T37	M	58	Adenocarcinoma	IVB	PD-(L)1 blockade	SD	Non-responder	Y	70	1
GLCI-T38	F	48	Adenocarcinoma	IVA	PD-(L)1 blockade	SD	Responder	N	N/A	1
GLCI-T39	M	74	Adenocarcinoma	IVA	PD-(L)1 blockade	PR	Responder	Y	45	1
GLCI-T40	M	63	Adenocarcinoma	IVA	PD-(L)1 blockade	PR	Responder	Y	40	1
GLCI-T41	F	47	Lymphoepithelioma-like carcinoma	IVA	PD-(L)1 blockade	SD	Non-responder	N	N/A	1
GLCI-T42	M	64	Squamous cell carcinoma	IVA	PD-(L)1 blockade	SD	Non-responder	Y	40	1
GLCI-T43	M	63	Adenocarcinoma	IVA	PD-(L)1 blockade	PR	Responder	Y	50	1
GLCI-T44	M	67	Adenocarcinoma	IVa	PD-(L)1 blockade	PD	Non-responder	Y	40	1
GLCI-T45	M	63	Squamous cell carcinoma	IVA	PD-(L)1 blockade	PD	Non-responder	Y	6	1
GLCI-T46	M	50	Atypical carcinoid	IVB	PD-(L)1 blockade	SD	Non-responder	Y	48	1
GLCI-T47	M	65	Adenocarcinoma	IVA	PD-(L)1 blockade	SD	Non-responder	Y	45	1
GLCI-T48	M	64	Adenocarcinoma	IVA	PD-(L)1 blockade	SD	Non-responder	Y	60	1
GLCI-T49	M	73	Adenocarcinoma	IVA	PD-(L)1 blockade	PD	Non-responder	N	N/A	1
GLCI-T50	M	73	Adenocarcinoma	IVA	PD-(L)1 blockade	SD	Responder	Y	37.5	1
GLCI-T51	M	60	Adenocarcinoma	IVB	PD-(L)1 blockade	SD	Responder	N	N/A	1
GLCI-T52	M	45	Adenocarcinoma	IVA	PD-(L)1 blockade	PD	Non-responder	N	N/A	3
GLCI-T53	M	64	Adenocarcinoma	IVA	PD-(L)1 blockade	SD	Responder	Y	1	1
GLCI-T54	M	67	Squamous cell carcinoma	IVB	PD-(L)1 blockade	SD	Responder	Y	90	1
GLCI-T55	M	62	Squamous cell carcinoma	IVB	PD-(L)1 blockade	SD	Responder	Y	120	1
GLCI-T56	M	64	Adenocarcinoma	IVB	PD-(L)1 blockade	PD	Non-responder	Y	40	1

## Sheet: Table S4
Supplementary Table 4. Clinical characteristics of patients with NSCLC for flow cytometry
Sample_ID	Sex	Age	Race	Histology	Stage	Location	Grade
F01	Female	48	Asian	LUAD	IA2	Right lower lobe	High
F02	Female	64	Asian	LUAD	IB	Left lower lobe	Low
F03	Female	61	Asian	LUAD	IIB	Right middle lobe	Low
F04	Female	48	Asian	LUAD	IA3	Right upper lobe	Middle
F05	Female	69	Asian	LUSC	IIB	Left upper lobe	Middle
F06	Male	75	Asian	LUSC	IIIA	Left lower lobe	Middle
F07	Male	72	Asian	LUSC	IA3	Right lower lobe	High-middle
F08	Female	43	Asian	LUAD	IB	Right lower lobe	Middle-low
F09	Male	45	Asian	LUAD	IIIA	Right middle lobe	Low
F10	Male	47	Asian	LUAD	IA2	Right lower lobe	High

## Sheet: Table S5
Supplementary Table 5. Hub genes of the black and blue modules
Black module			Blue module
Gene	MM	GS	Gene	MM	GS
CD53	0.942939	0.473131	DHX9	0.88956	-0.353994
EVI2B	0.934066	0.507501	BAZ1B	0.886103	-0.37074
LAPTM5	0.924842	0.44481	HNRNPM	0.844384	-0.363607
SPI1	0.917577	0.390003	MCM3	0.843024	-0.361237
FCER1G	0.907098	0.463913	RRM1	0.841153	-0.425685
NCF4	0.906451	0.490962	LMNB2	0.81488	-0.371324
HCK	0.900766	0.424155	ILF3	0.80561	-0.357731
PILRA	0.900429	0.423394	DLD	0.793746	-0.387834
TYROBP	0.900275	0.45654	SAFB	0.784529	-0.352319
PIK3AP1	0.879321	0.3574	FOXM1	0.780294	-0.369449
APBB1IP	0.878092	0.397796	MCM4	0.769952	-0.360018
LILRB4	0.877139	0.351889	IPO5	0.76667	-0.375299
ALOX5	0.876921	0.402876	CD2AP	0.751272	-0.37506
BTK	0.876597	0.436814	MTHFD1	0.750046	-0.352877
TNFRSF1B	0.863121	0.394503	CHD4	0.725015	-0.372026
MS4A6A	0.861089	0.432633	PTK2	0.705366	-0.45114
NCF2	0.852417	0.519944	PDHA1	0.690777	-0.362071
ARRB2	0.851645	0.390147	CTNND1	0.690674	-0.391305
HCST	0.849616	0.474632	NASP	0.67858	-0.362079
C1QC	0.843954	0.448148	FANCI	0.674375	-0.393495
CTSS	0.840653	0.499234	SPAG5	0.668775	-0.396233
C1QA	0.837547	0.446546	RBM17	0.665128	-0.355842
PLEK	0.835909	0.421334	ATP1A1	0.638931	-0.367674
IL4I1	0.835872	0.389766	FDFT1	0.633011	-0.355875
IGSF6	0.834684	0.475409	PRPF31	0.612107	-0.408251
CD68	0.832197	0.476133	NUP205	0.599979	-0.364418
CYTH4	0.830791	0.35843	U2AF1	0.579094	-0.377996
NCF1	0.830755	0.379754	HNRNPUL1	0.570957	-0.364046
SELPLG	0.82643	0.431372	SMARCA4	0.547806	-0.366417
WAS	0.82175	0.37721	ACIN1	0.518078	-0.357827
FCGR3A	0.818156	0.469058	SPTBN1	0.516896	-0.389726
HLA-DRA	0.817469	0.475134	SRRT	0.501902	-0.499832
C1QB	0.813994	0.394022	SND1	0.501771	-0.361331
ALOX5AP	0.809839	0.435533
GIMAP4	0.80371	0.350695
MSR1	0.79757	0.55192
LCP2	0.796579	0.499812
FCGR2B	0.793231	0.37361
LCP1	0.7831	0.394388
MYO1F	0.779102	0.43091
GMFG	0.777566	0.443949
CXCR4	0.772358	0.509925
PNRC1	0.772239	0.631076
ACP5	0.77024	0.511458
LST1	0.761309	0.449983
DOCK2	0.758896	0.394196
HLA-DPB1	0.756238	0.376247
LY96	0.750007	0.499333
FCGR2A	0.749083	0.40932
CPVL	0.747973	0.392417
HLA-C	0.743007	0.587479
MNDA	0.742954	0.4253
CARD16	0.742194	0.38216
IFITM2	0.736533	0.35203
HLA-DPA1	0.728383	0.354713
PTPRC	0.726308	0.418776
CTSL	0.722075	0.413936
MCOLN1	0.719693	0.397214
FPR1	0.717042	0.483329
RAC2	0.716208	0.36963
HLA-B	0.713039	0.394941
FGR	0.712587	0.351867
CD40	0.705849	0.437787
CYBA	0.700707	0.450369
SRGN	0.696945	0.448946
CCL2	0.696063	0.367928
CD48	0.694568	0.429996
CFD	0.693775	0.351999
LILRB2	0.690869	0.353125
AOAH	0.686728	0.448628
PREX1	0.685304	0.381742
HLA-E	0.684141	0.558064
SAMSN1	0.683107	0.433863
CASP4	0.677316	0.381702
CASP1	0.675407	0.372272
CCL8	0.673334	0.378218
HLA-F	0.658364	0.41816
SLC11A1	0.650461	0.387086
ASAH1	0.642849	0.423272
CEBPB	0.623109	0.480229
LILRA5	0.615507	0.404483
NINJ1	0.606871	0.376174
GBP5	0.606424	0.393185
CSF3R	0.59937	0.366098
SLAMF7	0.586239	0.443313
PLAUR	0.574827	0.421726
MFSD1	0.571916	0.3776
ADAMDEC1	0.569191	0.371257
HSD17B11	0.568919	0.427694
HLA-DQA1	0.565482	0.496972
CXCL10	0.559143	0.429557
CD3D	0.556502	0.409953
IFI35	0.550367	0.351974
IFNGR1	0.54572	0.427408
PPT1	0.531775	0.408072
HLA-A	0.529119	0.433408
GLRX	0.516311	0.495933
RGS10	0.513819	0.530741
ITGAX	0.504729	0.380974
MM: module membership; GS: gene significance.
